# Supplementary material for: A New Inverse Probability of Selection Weighted Cox Model to Deal With Outcome‐Dependent Sampling in Survival Analysis
Source: Biom J. 2025 Jun 11;67(3):e70056. doi: 10.1002/bimj.70056 (PMC12159397; doi:10.1002/bimj.70056)
Supplement: Supplementary file 1 — Supporting Information [file BIMJ-67-e70056-s001.zip]

Archive with 26 entries (23 files):
- Code for Biometrical Journal ThirdCheck/.Rhistory
- Code for Biometrical Journal ThirdCheck/README.txt
- Code for Biometrical Journal ThirdCheck/Simulations/
- Code for Biometrical Journal ThirdCheck/Simulations/Generate_population_incidence.R
- Code for Biometrical Journal ThirdCheck/Simulations/population_incidence.txt
- Code for Biometrical Journal ThirdCheck/Simulations/prepare_data_calculate_weights.R
- Code for Biometrical Journal ThirdCheck/Simulations/results/
- Code for Biometrical Journal ThirdCheck/Simulations/results/figure1.pdf
- Code for Biometrical Journal ThirdCheck/Simulations/results/figure2.pdf
- Code for Biometrical Journal ThirdCheck/Simulations/results/Table1.csv
- Code for Biometrical Journal ThirdCheck/Simulations/results/Table2.csv
- Code for Biometrical Journal ThirdCheck/Simulations/results/Table3.csv
- Code for Biometrical Journal ThirdCheck/Simulations/results/Table4.csv
- Code for Biometrical Journal ThirdCheck/Simulations/run_and_evaluate_weighted_cox.R
- Code for Biometrical Journal ThirdCheck/Simulations/RunSimulation.R
- Code for Biometrical Journal ThirdCheck/Simulations/simulate_families_noselect.R
- Code for Biometrical Journal ThirdCheck/Simulations/simulate_families_twosteps.R
- Code for Biometrical Journal ThirdCheck/Simulations/Simulation_graphic.R
- Code for Biometrical Journal ThirdCheck/Synthetic Data Analysis/
- Code for Biometrical Journal ThirdCheck/Synthetic Data Analysis/.Rhistory
- Code for Biometrical Journal ThirdCheck/Synthetic Data Analysis/SyntheticBreastCancerDataAnalysis.html
- Code for Biometrical Journal ThirdCheck/Synthetic Data Analysis/SyntheticBreastCancerDataAnalysis.Rmd
- Code for Biometrical Journal ThirdCheck/Synthetic Data Analysis/SyntheticColorectalCancerDataAnalysis.html
- Code for Biometrical Journal ThirdCheck/Synthetic Data Analysis/SyntheticColorectalCancerDataAnalysis.Rmd
- Code for Biometrical Journal ThirdCheck/Synthetic Data Analysis/SyntheticDataBreast.txt
- Code for Biometrical Journal ThirdCheck/Synthetic Data Analysis/SyntheticDataPMS2.txt
