# Supplementary material for: A New Inverse Probability of Selection Weighted Cox Model to Deal With Outcome‐Dependent Sampling in Survival Analysis
Source: Biom J. 2025 Jun 11;67(3):e70056. doi: 10.1002/bimj.70056 (PMC12159397; doi:10.1002/bimj.70056)
Supplement: Supplementary file 1 — Supporting Information [file BIMJ-67-e70056-s001.zip › Code for Biometrical Journal ThirdCheck/README.txt]

Supplementary information / reproducible research files for the manuscript 
Title: "A new inverse probability of selection weighted Cox model to deal with outcome-dependent sampling in survival analysis"

Authors: Arntzen, V.H., Fiocco, M., Lakeman, I.M.M., Nielsen, M., Rodríguez-Girondo, M.
Code was written by Rodríguez-Girondo, M. and Arntzen, V.H.
In case of questions or comments please contact m.rodriguez_girondo@lumc.nl


The code was written/evaluated in R with the following software versions:
R version 4.2.1 (2022-06-23)
Platform: x86_64-w64-mingw32/x64 (64-bit)


This folder contains the following data and files that can be used to reproduce all analysis  of the manuscript.
It contains two subfolders: subfolder Simulations contains all the codes used in the Simulation Study; subfolder Synthetic Data Analysis contains code used for Real data analysis and two synthetic datasets. 
Real data cannot be shared due to privacy legislations.

Subfolder Simulations contains:

1. A collection of documented R scripts that contain all required functions to simulate data and perform all four methods presented in the Simulation study.

    - simulate_familes_noselect.R
    An R script with the functions needed to calculate population-based incidence rates which will be used as reference population for the weighted methods.
    
    -  Generate_population_incidence.R
    An R script in which population incidnce rates for all simulation settings considered are calculated and saved in text file "population_incidence.txt"


    - simulate_families_twosteps.R
    An R script containing function simulate_families that was used to generate simulated datasets.
    
    - prepare_data_calculate_weights.R
    An R script that contains the function Prepare_data, needed to combine the sample data (generated with function simulate_families) 
    and the external information about interval-specific Population incidence. The output of this function is the original dataset with extra columns
    containing sample-specific and population-specific interval-based quantities needed to calculate the inverse propobablility of selection weights.
    Functions calculate_weights_antoniou and calculate_weights_new compute the weights introduce in section 2.1 and 2.2. respectively.

    - run_and_evaluate_weighted_cox.R contains the functions run_and_evaluate_weighted_cox and MonteCarlo_loop. The function run_and_evaluate_weighted_cox 
    allows to run the four models (unweighted Cox, weighted cohort, generalized weighted cohort, and frailty model) and obtain summary measures based on a single dataset.
    The function MonteCarlo_loop applies the function run_and_evaluate_weighted_cox in a MonteCarlo loop and calculates performance metrics.

    - RunSimulation. R is used to calculate the outout of the simulation tables presented in Section 3.

    - Simulation graphic.R allows to create Figures 1 and 2 in the manuscript.
    
2. A folder called results with the simulations results as presented in the Manuscript (Tables 1-4; Figures 1 and 2).


Subfolder Synthetic Data Analysis contains:
Two synthetic datasets obtained applying function syn from synthpop R package to the two real datasets used in the manuscript:
  - SyntheticDataPMS2.txt: synthetic version of the dataset considered in section 4.1.
  - SyntheticDataBreast.txt:  synthetic version of the dataset considered in section 4.2.

Two Rmarkdown  files and corresponding html reports containing the analysis of each of the synthetic datasets:

  - SyntheticColorectalCancerDataAnalysis.Rmd and SyntheticColorectalCancerDataAnalysis.html: analysis of SyntheticDataPMS2.txt
  - SyntheticBreastCancerDataAnalysis.Rmd and SyntheticBreastCancerDataAnalysis.html: analysis of SyntheticDataBreast.txt
