# Supplementary material for: A New Inverse Probability of Selection Weighted Cox Model to Deal With Outcome‐Dependent Sampling in Survival Analysis
Source: Biom J. 2025 Jun 11;67(3):e70056. doi: 10.1002/bimj.70056 (PMC12159397; doi:10.1002/bimj.70056)
Supplement: Supplementary file 1 — Supporting Information [file BIMJ-67-e70056-s001.zip › Code for Biometrical Journal ThirdCheck/Simulations/Generate_population_incidence.R]

# Generate population incidence for simulation scenarios #

library(survival)
library(tidyr)
sessionInfo()

# Source the external script that contains the function for simulating families without selection and calculation of incidence rates
source("simulate_families_noselect.R")

# Define breakpoints for age interval definition
breaks = c(0, 20, 40, 60, 80, 100)

# Set a seed for reproducibility of the random simulations
set.seed(1)


# Simulate family data for different scenarios using the function 'simulate_families_noselect'
# Each simulation assumes 100,000 families with different beta values, s=0 guarantees no outcome-dependent selection
df_population_0_0 <- simulate_families_noselect(n_families = 50000, k_fam_size = c(1, 1), theta = 0.000000000001, beta = 0, s = 0, mean_covar = 0, sd_covar = 1, censoring = FALSE)
df_population_0_03 <- simulate_families_noselect(n_families = 50000, k_fam_size = c(1, 1), theta = 0.000000000001, beta = 0.3, s = 0, mean_covar = 0, sd_covar = 1, censoring = FALSE)
df_population_0_1 <- simulate_families_noselect(n_families = 50000, k_fam_size = c(1, 1), theta = 0.000000000001, beta = 1, s = 0, mean_covar = 0, sd_covar = 1, censoring = FALSE)
df_population_01_0 <- simulate_families_noselect(n_families = 50000, k_fam_size=c(1, 1), theta = 0.1, beta = 0, s = 0, mean_covar = 0, sd_covar = 1, censoring = FALSE)
df_population_01_03 <- simulate_families_noselect(n_families = 50000, k_fam_size=c(1, 1), theta = 0.1, beta = 0.3, s = 0, mean_covar = 0, sd_covar = 1, censoring = FALSE)
df_population_01_1 <- simulate_families_noselect(n_families = 50000, k_fam_size=c(1, 1), theta = 0.1, beta = 1, s = 0, mean_covar = 0, sd_covar = 1, censoring = FALSE)
df_population_1_0 <- simulate_families_noselect(n_families = 50000, k_fam_size=c(1, 1), theta = 1, beta = 0, s = 0, mean_covar = 0, sd_covar = 1, censoring = FALSE)
df_population_1_03 <- simulate_families_noselect(n_families = 50000, k_fam_size=c(1, 1), theta = 1, beta = 0.3, s = 0, mean_covar = 0, sd_covar = 1, censoring = FALSE)
df_population_1_1 <- simulate_families_noselect(n_families = 50000, k_fam_size=c(1, 1), theta = 1, beta = 1, s = 0, mean_covar = 0, sd_covar = 1, censoring = FALSE)


# Calculate population incidence for each simulated population using the defined breaks
pop_inc_0_0 <- calculate_incidence(df_population_0_0, breaks)
pop_inc_0_03 <- calculate_incidence(df_population_0_03, breaks)
pop_inc_0_1 <- calculate_incidence(df_population_0_1, breaks)
pop_inc_01_0 <- calculate_incidence(df_population_01_0, breaks)
pop_inc_01_03 <- calculate_incidence(df_population_01_03, breaks)
pop_inc_01_1 <- calculate_incidence(df_population_01_1, breaks)
pop_inc_1_0 <- calculate_incidence(df_population_1_0, breaks)
pop_inc_1_03 <- calculate_incidence(df_population_1_03, breaks)
pop_inc_1_1 <- calculate_incidence(df_population_1_1, breaks)


# Combine all calculated population incidences into a single matrix
population_incidence <- cbind(pop_inc_0_0, pop_inc_0_03, pop_inc_0_1, pop_inc_01_0, pop_inc_01_03, pop_inc_01_1, pop_inc_1_0, pop_inc_1_03, pop_inc_1_1)

# Define the file path to save the population incidence data
file_path <- "population_incidence.txt"

# Write the population incidence matrix to a text file 
write.table(population_incidence, file = file_path, sep = "\t", quote = FALSE, row.names = FALSE, col.names = TRUE)
