# Supplementary material for: A New Inverse Probability of Selection Weighted Cox Model to Deal With Outcome‐Dependent Sampling in Survival Analysis
Source: Biom J. 2025 Jun 11;67(3):e70056. doi: 10.1002/bimj.70056 (PMC12159397; doi:10.1002/bimj.70056)
Supplement: Supplementary file 1 — Supporting Information [file BIMJ-67-e70056-s001.zip › Code for Biometrical Journal ThirdCheck/Simulations/population_incidence.txt]

pop_inc_0_0	pop_inc_0_03	pop_inc_0_1	pop_inc_01_0	pop_inc_01_03	pop_inc_01_1	pop_inc_1_0	pop_inc_1_03	pop_inc_1_1
0.0167665045260135	0.0174640280982252	0.0213295884255936	0.0163293406245558	0.0168994010308035	0.0207574559497762	0.0143865265036915	0.0147363741049414	0.0172257392443511
0.0125543116956489	0.0125238998508016	0.0116881572704765	0.0119853818872591	0.0119420586154123	0.0111652533101359	0.00915651690008104	0.00912711319461391	0.00840601103380292
0.00995434639816588	0.00981761433134394	0.00824192852953843	0.00955514880057616	0.00928434386845147	0.00796076926125406	0.00663128228127581	0.00656882500026774	0.00591114780460941
0.00837364135693208	0.00806040223616637	0.00650333081394147	0.00793635646443386	0.00766022293467422	0.00619447140106014	0.00531552792393737	0.0051561047494594	0.00465029195219985
0.00292231955800888	0.00275940020798269	0.00176964487095798	0.00258060472284234	0.00240477073326038	0.00165038105788798	0.00126934016101599	0.00125373146173587	0.00102828883216316
