# Supplementary material for: A New Inverse Probability of Selection Weighted Cox Model to Deal With Outcome‐Dependent Sampling in Survival Analysis
Source: Biom J. 2025 Jun 11;67(3):e70056. doi: 10.1002/bimj.70056 (PMC12159397; doi:10.1002/bimj.70056)
Supplement: Supplementary file 1 — Supporting Information [file BIMJ-67-e70056-s001.zip › Code for Biometrical Journal ThirdCheck/Simulations/prepare_data_calculate_weights.R]

## Prepare data

Prepare_data <- function(dat, population_incidence, breaks){
  ### Function description:
  # This function prepares and processes individual-level data to calculate population and sample incidence rates 
  # across specified age groups. It provides necessary output for further calculation on inverse probability of selection weights.
  
  ### Inputs:
  # dat                Data frame with one row per individual containing:
  #                    - 'd': event indicator (1 for event, 0 for censored)
  #                    - 'y': event/censoring time.
  # population_incidence A vector of population incidence rates per 100,000 for each interval, or a data.frame 
  #                    containing columns: 
  #                    1) start age group, 
  #                    2) end age group, 
  #                    3) Population incidence rates.
  # breaks             Cut-points for the age/time groups; only needed when population_incidence is a vector.
  
  ### Output:
  # dat_out           A data frame with one row per individual, including:
  #                   - Unique ID,
  #                   - 'd': event indicator,
  #                   - 'k': interval of (age) group,
  #                   - 'S_k': population proportion experiencing the event in later intervals,
  #                   - 'S_k.': sample proportion of individuals experiencing the event in later intervals,
  #                   - Other columns derived from the calculations including incidence rates  and person years.
  
  # Begin of function -------------------------------------------------------------------------------------------
  
  # --------------- Organize external information (population incidence rate).
  # N.B.: there are different options regarding the breaks (1-4).
  
  if(is.vector(population_incidence)){
    
    if(is.numeric(breaks)){ # Option 1: two vectors population_incidence and breaks.
      if(length(breaks)!=(length(population_incidence)+1) ) warning("Number of
                                                                  breaks should
                                                                  equal the
                                                                  number of
                                                                  groups plus
                                                                  one.")
      n_agegroups <- length(population_incidence)
      from <- breaks[-(n_agegroups + 1)]  # Remove last
      to <- breaks[-1] # Remove first
      dat_inc <- data.frame(start = from, end = to, incidence_rate =
                              population_incidence)
      
    } else if(breaks == "5 years"){ # Option 2: 5 years age groups.
      n_agegroups <- length(population_incidence)
      breaks <- seq(0, 5*(n_agegroups), by = 5)
      from <- breaks[-(n_agegroups + 1)]  # Remove last
      to <- breaks[-1] # Remove first
      dat_inc <- data.frame(start = from, end = to, incidence_rate =
                              population_incidence)
      
    } else if(breaks == "10 years"){ # Option 3: 10 years age groups.
      n_agegroups <- length(population_incidence)
      breaks <- seq(0, 10*(n_agegroups), by = 10)
      from <- breaks[-(n_agegroups + 1)]  # Remove last
      to <- breaks[-1] # Remove first
      dat_inc <- data.frame(start = from, end = to, incidence_rate =
                              population_incidence)
    }
    
  } else { # Option 4: if population incidence is given as a data.frame.
    dat_inc <- data.frame(start = population_incidence[,1],
                          end = population_incidence[,2],
                          incidence_rate = population_incidence[,3])
    breaks <- population_incidence[,1]
  }
  
  # Create a new variable k representing the age intervals, and t representing the width of the age interval in years
  dat_inc <- dat_inc %>% mutate( k = paste("(", start, ",", end, "]", sep=""),
                                 t = end - start)
  
  # --------------- Calculate S_k population from population incidence.
  
  dat_inc$S_k <- c(exp(-(dat_inc$t * dat_inc$incidence_rate)))
 
  
  # --------------- Calculate S_k. based on sample data.
  
  dat$y_cat <- cut(dat$y, breaks = breaks)
  # Remove individuals that fall outside of the defined age categories
  index <- which(is.na(dat$y_cat) == T)
  if(length(index) > 0){
    dat <- dat[-index,]}  # Include only those that fall within an age category.
  
  # Store number of cases and unaffected individuals per age group.
  agegroups.info <- aggregate(idi ~ y_cat + d, data = dat, length)
  
  # Reshape the aggregated data into a wide format to separate cases and censored individuals
  agegroups.info <- agegroups.info %>% spread(d, -y_cat)
  colnames(agegroups.info) <- c("k", "s_k", "r_k") # Rename columns for clarity
  
  # Transform NA values to 0 for meaningful interpretation
  agegroups.info$s_k <- ifelse(!is.na(agegroups.info$s_k), agegroups.info$s_k, 0) # Number of censored individuals
  agegroups.info$r_k <- ifelse(!is.na(agegroups.info$r_k), agegroups.info$r_k, 0) # Number of cases
  
  # Calculate person years per outcome and age group.
  personyears <- aggregate(y ~ y_cat + d, data =
                             dat[,c("d", "y_cat", "y"),], sum) %>%
    spread(d, -y_cat)
  colnames(personyears) <- c("k","q_k","p_k") # Rename for clarity
  # Merge age group information with person years
  agegroups.info <- merge(agegroups.info, personyears, by = "k")  
  # Handle NA values in person years data
  agegroups.info$q_k <- ifelse(!is.na(agegroups.info$q_k),
                               agegroups.info$q_k, 0)
  agegroups.info$p_k <- ifelse(!is.na(agegroups.info$p_k),
                               agegroups.info$p_k, 0)
  
  agegroups.info$years.before <- breaks[which(breaks != max(breaks))]
  
  # Person years among censored individuals.
  q <- agegroups.info$q_k - (agegroups.info$years.before * agegroups.info$s_k)
  
  # Person years among cases.
  p <- agegroups.info$p_k - (agegroups.info$years.before * agegroups.info$r_k)
  
  # Years per age group.
  # N.B. in the paper referred to as (alpha_k - alpha_{k-1}).
  t <- agegroups.info$t <- dat_inc$t
  
  # Number of censored.
  s <- agegroups.info$s_k
  
  # Number of cases.
  r <- agegroups.info$r_k
  
  # Age group label.
  k <- agegroups.info$k
  
  # Obtain incidence rate based on sample data.
  n_agegroups <- nrow(agegroups.info)
  for (k in 1: n_agegroups){
    # Calculate the cumulative sum of cases and censored individuals in subsequent age groups
    if(k!=n_agegroups){calcsum <- sum(agegroups.info$r_k[(k+1): n_agegroups],
                                      agegroups.info$s_k[(k+1): n_agegroups])
    } else {calcsum <- 0}
    agegroups.info$mu_k[k] = agegroups.info$r_k[k]/
      (agegroups.info$p_k[k]+agegroups.info$q_k[k] + agegroups.info$t[k]*calcsum)
    
  }
  
  # Recalculate S_k. (in the sample!) based on the intervals.
  S_k. <- c()
  S_k. <- c(exp(-(agegroups.info$mu_k*t)))
  agegroups.info$S_k. <- S_k.


  # Add population incidence data to the information table
  agegroups.info <- merge(dat_inc[,c("k", "S_k", "incidence_rate")], agegroups.info, by.x = "k", by.y = "k",nodups = T)

  # --------------- Add S_k. to the sample data.
  
  dat_out <- merge(dat, agegroups.info, by.x = "y_cat", by.y = "k") %>%
    mutate(k = y_cat) 
  dat_out$mu_k <- NULL; 
  dat_out$years.before <- NULL; 
  # --------------- Output the data.frame.
  
  dat_out
  
}


###############################################################
## Calculate weights with Generalized weighted cohort method ##
###############################################################

calculate_weights_new <- function(dat){
  
  ### Function description:
  # This function calculates weights to correct for ascertainment bias in outcome-dependent survival data, 
  # following the new generalized weighted cohort method.
  ### Inputs:
  # dat              Data frame with one row per individual, containing at least the following columns:
  #                  - d: Event indicator (1 for event observed, 0 for censored).
  #                  - k: Interval (age group) label.
  #                  - S_k: Population proportion of individuals experiencing the event after age group k.
  #                  - S_k.: Sample proportion of individuals experiencing the event after age group k.
  
  ### Output:
  # vec_weights      A vector of calculated weights for each individual in the dataset.
  
  # Begin of function -------------------------------------------------------------------------------------------
  
  # --------------- Extract variables from input data frame.

  
  # Group/interval.
  k <- dat$k
  
  # Population proportion of individuals experiencing the event in intervals
  # later than k.
  S_k <- dat$S_k
  
  # Sample proportion of individuals experiencing the event in intervals
  # later than k.
  S_k. <- dat$S_k.
  
  # --------------- Create empty containers.
  
  v <- w <- rep(NA, nrow(dat))
  
  # --------------- Calculate the weights.
  
  for (n in 1:nrow(dat)){
    
    # Weights for unaffected.
    v[n] = 1
    
    # Weights for cases.
    w[n] = ( (1 - S_k[n]) / S_k[n] ) * (S_k.[n] / ( 1 - S_k.[n]))
  }
  
  merged <- cbind(dat, w, v)
  merged$weight <- NA
  
  # --------------- Assign w for uncensored, v for censored (interval-wise).
  
  merged$weight[which(merged$d == 1)] <- merged$w[which(merged$d == 1)]
  merged$weight[which(merged$d == 0)] <- merged$v[which(merged$d == 0)]
  
  merged$w <- merged$v <- NULL  # Remove old variable.
  
  # --------------- Collect output.
  
  vec_weights <- merged$weight
  
  # If weight is 0, add very small value (coxph does not accept weights of 0).
  vec_weights[which(vec_weights==0)] <- 0.0000001
  
  # --------------- Print warning if weights are invalid.
  
  ifelse((sum(vec_weights < 0) > 0), print("Invalid (negative) weights!"),
         print("No negative weights"))
  
  # --------------- Return output.
  
  vec_weights
  
}


##### End of function #####


####################################################################
## Calculate weights with  weighted cohort method (Antoniou 2005) ##
####################################################################


calculate_weights_antoniou <- function(dat){
  ### Function description:
  # This function calculates weights to correct for ascertainment bias in 
  # outcome-dependent survival data, following the method outlined by Antoniou et al.(2005)
  
  ### Inputs:
  # dat              Data frame with one row per individual, containing the following columns:
  #                  - r: Number of cases in each age group
  #                  - s: Number of censored individuals in each age group
  #                  - t: Duration (years) of each age group interval
  #                  - q: Person years for censored individuals
  #                  - p: Person years for cases
  #                  - y_cat: Age group interval label
  #                  - mu: Population hazard rate for individuals in the age group
  
  ### Output:
  # vec_weights      A vector of calculated weights, adjusted for ascertainment bias.
  
  # Begin of function -------------------------------------------------------------------------------------------

  # --------------- Extract variables from input data frame.
  
  r <- dat$r_k            # Number of cases
  s <- dat$s_k            # Number of censored individuals
  t <- dat$t              # Duration of age group (years)
  q <- dat$q_k            # Person years for censored individuals
  p <- dat$p_k            # Person years for cases
  y_cat <- dat$y_cat      # Age group label
  mu <- dat$incidence_rate # Population incidence rate
  
  # --------------- Initialize weight vectors.
  
  # Empty vectors to store weights for cases (w) and censored (v)
  w <- v <- rep(NA, length(mu))  
  
  # Convert age group labels to numeric and determine the number of unique age groups.
  cat.per.ind <- as.numeric(y_cat)
  n_agegroups <- max(cat.per.ind)
 
  # Sort data by age group label and prepare for cumulative calculations.
  dat <- dat[order(dat$y_cat), ]
  for_calcsum <- dat[ !duplicated(dat$y_cat), ]
  
  # --------------- Calculate weights for each individual.
  for (n in 1 : length(mu)){
    # Identify the current age group.
    k <- cat.per.ind[n]
    # Calculate cumulative sum for individuals in later age groups, if applicable.
    if(k != n_agegroups){calcsum <- sum(for_calcsum$r_k[(k + 1) : n_agegroups], for_calcsum$s_k[(k + 1) : n_agegroups])} else {calcsum <- 0}
   # Calculate weight for cases using population hazard, person years, and cumulative sum.
    w[n] = (mu[n] * (q[n] * (r[n] + s[n]) + t[n] * s[n] * calcsum)) / ((r[n] * s[n]) + (mu[n]*
                                                                                 (q[n] * r[n] - p[n] * s[n])))  # Weights cases
    
    # Calculate weight for censored individuals.
    v[n] = (1 / s[n]) * (r[n] + s[n] - (w[n] * r[n]))  # Weights unaffected
  }
  
  # Combine weights into a data frame for clarity.
  weightsAnt <- data.frame(weights_uncensored = w, weights_censored = v)
  
  # Merge calculated weights with the input data
  merged <- cbind(dat, weightsAnt)
  merged$weight_antoniou <- NA #Initialize weight column
  # Assign weights: uncensored weight (w) for cases, censored weight (v) for censored individuals.
  merged$weight_antoniou[which(merged$d == 1)] <- merged$weights_uncensored[which(merged$d == 1)]  # Select the case and comtrol weights for respectively cases and controls.
  merged$weight_antoniou[which(merged$d == 0)] <- merged$weights_censored[which(merged$d == 0)]
  merged$weights_uncensored <- merged$weights_censored <- NULL  # Remove old variable
  
  # --------------- Prepare output vector.
  vec_weights <- merged$weight_antoniou
  vec_weights[which(vec_weights == 0)] <- 0.0000001  # If weight is 0, add very small value (coxph does not accept weights of 0).
  
 # ifelse((sum(vec_weights<0) > 0) == TRUE , print("Invalid (negative) weights!"), print("No negative weights"))  # If there are weights of zero, skip this iteration
  
  vec_weights
  
}

##### End of function #####
