# Supplementary material for: A New Inverse Probability of Selection Weighted Cox Model to Deal With Outcome‐Dependent Sampling in Survival Analysis
Source: Biom J. 2025 Jun 11;67(3):e70056. doi: 10.1002/bimj.70056 (PMC12159397; doi:10.1002/bimj.70056)
Supplement: Supplementary file 1 — Supporting Information [file BIMJ-67-e70056-s001.zip › Code for Biometrical Journal ThirdCheck/Simulations/results/Table1.csv]

beta	scenario	N	N_bar	%cens	reBias	MSE	Coverage	reBias	MSE	Coverage	Invalidweights	reBias	MSE	Coverage
0	A1	250	191	17	0.001	0.001	0.937	NA	NA	NA	1	0.001	0.001	0.935
0	A1	500	381	17	0.001	0.001	0.938	NA	NA	NA	1	0.001	0.001	0.941
0	A1	750	572	17	0	0	0.945	NA	NA	NA	1	0	0	0.952
0	A2	250	185	15	0.001	0.001	0.939	NA	NA	NA	1	0.001	0.001	0.941
0	A2	500	369	15	0.001	0.001	0.942	NA	NA	NA	1	0.001	0.001	0.946
0	A2	750	553	15	-0.001	0	0.944	NA	NA	NA	1	0	0	0.943
0	A3	250	109	11	0	0.005	0.943	NA	NA	NA	1	-0.002	0.009	0.926
0	A3	500	219	11	0.001	0.002	0.962	NA	NA	NA	1	0	0.004	0.949
0	A3	750	328	11	0.001	0.002	0.954	NA	NA	NA	1	0.001	0.003	0.943
0.3	A1	250	191	18	-0.021	0.001	0.925	NA	NA	NA	1	0.003	0.001	0.939
0.3	A1	500	382	18	-0.018	0.001	0.939	NA	NA	NA	1	0.007	0.001	0.955
0.3	A1	750	572	18	-0.024	0.001	0.933	NA	NA	NA	1	0.001	0	0.947
0.3	A2	250	184	16	-0.057	0.002	0.904	NA	NA	NA	1	-0.023	0.002	0.933
0.3	A2	500	367	16	-0.053	0.001	0.896	NA	NA	NA	1	-0.018	0.001	0.937
0.3	A2	750	551	16	-0.061	0.001	0.859	NA	NA	NA	1	-0.026	0.001	0.938
0.3	A3	250	109	11	-0.164	0.007	0.892	NA	NA	NA	1	0.018	0.009	0.941
0.3	A3	500	219	11	-0.164	0.005	0.847	NA	NA	NA	1	0.009	0.004	0.94
0.3	A3	750	328	11	-0.163	0.004	0.777	NA	NA	NA	1	0.013	0.003	0.949
1	A1	250	191	23	-0.034	0.003	0.858	NA	NA	NA	1	0.008	0.002	0.947
1	A1	500	381	23	-0.035	0.002	0.78	NA	NA	NA	1	0.007	0.001	0.96
1	A1	750	573	23	-0.037	0.002	0.687	NA	NA	NA	1	0.005	0.001	0.951
1	A2	250	176	20	-0.069	0.007	0.662	NA	NA	NA	1	-0.018	0.003	0.93
1	A2	500	353	20	-0.07	0.006	0.392	NA	NA	NA	1	-0.02	0.001	0.91
1	A2	750	529	20	-0.072	0.006	0.205	NA	NA	NA	1	-0.021	0.001	0.881
1	A3	250	109	15	-0.205	0.048	0.264	NA	NA	NA	1	0.03	0.013	0.937
1	A3	500	219	15	-0.205	0.045	0.055	NA	NA	NA	1	0.026	0.006	0.934
1	A3	750	328	15	-0.206	0.044	0.009	NA	NA	NA	1	0.023	0.004	0.946
