# Supplementary material for: A New Inverse Probability of Selection Weighted Cox Model to Deal With Outcome‐Dependent Sampling in Survival Analysis
Source: Biom J. 2025 Jun 11;67(3):e70056. doi: 10.1002/bimj.70056 (PMC12159397; doi:10.1002/bimj.70056)
Supplement: Supplementary file 1 — Supporting Information [file BIMJ-67-e70056-s001.zip › Code for Biometrical Journal ThirdCheck/Simulations/results/Table2.csv]

beta	scenario	N	N_bar	%cens	reBias	MSE	Coverage	reBias	MSE	Coverage	Invalidweights	reBias	MSE	Coverage
0	A1	250	122	44	0	0.003	0.943	-0.001	0.003	0.948	0	0	0.003	0.949
0	A1	500	243	44	0	0.002	0.944	0	0.001	0.948	0	0	0.002	0.94
0	A1	750	365	44	-0.001	0.001	0.943	-0.001	0.001	0.941	0	-0.001	0.001	0.948
0	A2	250	74	31	0	0.004	0.934	-0.001	0.006	0.925	0.003	0	0.005	0.933
0	A2	500	148	31	0.002	0.002	0.939	0.001	0.003	0.946	0	0.002	0.003	0.939
0	A2	750	222	31	-0.001	0.001	0.939	-0.001	0.002	0.931	0	-0.001	0.002	0.938
0	A3	250	59	26	0.004	0.013	0.942	0.001	0.032	0.931	0.2	0.005	0.038	0.908
0	A3	500	117	27	0.001	0.006	0.955	0	0.012	0.945	0.07	-0.001	0.014	0.931
0	A3	750	176	28	0.002	0.004	0.949	0.001	0.008	0.944	0.018	0.001	0.009	0.945
0.3	A1	250	124	44	-0.037	0.003	0.94	-0.093	0.004	0.91	0	-0.043	0.004	0.939
0.3	A1	500	247	44	-0.037	0.002	0.934	-0.089	0.002	0.887	0	-0.041	0.002	0.935
0.3	A1	750	370	44	-0.042	0.001	0.922	-0.098	0.002	0.846	0	-0.048	0.001	0.923
0.3	A2	250	75	31	-0.202	0.008	0.813	-0.112	0.007	0.896	0.003	-0.133	0.007	0.885
0.3	A2	500	150	31	-0.194	0.005	0.733	-0.103	0.004	0.901	0	-0.124	0.004	0.871
0.3	A2	750	225	31	-0.206	0.005	0.584	-0.117	0.003	0.866	0	-0.139	0.003	0.821
0.3	A3	250	60	26	-0.265	0.018	0.878	-0.048	0.03	0.92	0.185	-0.025	0.035	0.926
0.3	A3	500	119	27	-0.231	0.01	0.861	-0.042	0.012	0.941	0.056	-0.018	0.015	0.933
0.3	A3	750	179	27	-0.217	0.008	0.809	-0.044	0.008	0.948	0.02	-0.008	0.009	0.947
1	A1	250	138	44	-0.063	0.007	0.779	-0.039	0.006	0.912	0	-0.003	0.005	0.946
1	A1	500	276	44	-0.064	0.006	0.631	-0.039	0.003	0.873	0	-0.004	0.002	0.954
1	A1	750	414	44	-0.065	0.005	0.496	-0.041	0.003	0.807	0	-0.005	0.002	0.944
1	A2	250	83	31	-0.173	0.034	0.259	-0.045	0.008	0.901	0	-0.061	0.01	0.869
1	A2	500	167	31	-0.173	0.032	0.042	-0.047	0.005	0.887	0	-0.063	0.007	0.793
1	A2	750	250	31	-0.175	0.032	0.005	-0.05	0.005	0.815	0	-0.065	0.006	0.705
1	A3	250	69	26	-0.307	0.107	0.177	0.005	0.034	0.908	0.083	0.027	0.046	0.882
1	A3	500	138	27	-0.282	0.085	0.041	-0.004	0.015	0.926	0.016	0.027	0.02	0.927
1	A3	750	206	28	-0.272	0.078	0.01	-0.003	0.01	0.941	0.003	0.035	0.013	0.923
