# Supplementary material for: A New Inverse Probability of Selection Weighted Cox Model to Deal With Outcome‐Dependent Sampling in Survival Analysis
Source: Biom J. 2025 Jun 11;67(3):e70056. doi: 10.1002/bimj.70056 (PMC12159397; doi:10.1002/bimj.70056)
Supplement: Supplementary file 1 — Supporting Information [file BIMJ-67-e70056-s001.zip › Code for Biometrical Journal ThirdCheck/Simulations/results/Table3.csv]

beta	scenario	N	N_bar	%cens	reBias	MSE	Coverage	reBias	MSE	Coverage	Invalidweights	reBias	MSE	Coverage
0	A1	250	103	51	0.001	0.004	0.946	0.002	0.004	0.949	0	0.002	0.005	0.947
0	A1	500	205	51	0.001	0.002	0.953	0.001	0.002	0.943	0	0.001	0.002	0.946
0	A1	750	307	51	-0.001	0.001	0.943	-0.001	0.001	0.94	0	-0.001	0.002	0.951
0	A2	250	47	33	-0.001	0.007	0.935	0	0.011	0.919	0.053	0	0.01	0.925
0	A2	500	94	33	0.002	0.003	0.94	0.001	0.005	0.934	0.001	0.002	0.005	0.937
0	A2	750	141	33	-0.003	0.002	0.93	-0.003	0.003	0.928	0	-0.003	0.003	0.93
0	A3	250	48	30	0.001	0.017	0.937	-0.003	0.045	0.93	0.212	0.002	0.063	0.894
0	A3	500	95	31	0	0.007	0.956	-0.003	0.017	0.94	0.102	-0.004	0.026	0.918
0	A3	750	143	31	0.002	0.005	0.951	0.003	0.011	0.936	0.04	0.004	0.015	0.928
0.3	A1	250	105	51	-0.045	0.004	0.939	-0.1	0.005	0.918	0	-0.051	0.005	0.944
0.3	A1	500	209	51	-0.04	0.002	0.94	-0.102	0.003	0.895	0	-0.045	0.002	0.94
0.3	A1	750	313	51	-0.05	0.002	0.92	-0.113	0.003	0.832	0	-0.058	0.002	0.925
0.3	A2	250	48	33	-0.247	0.012	0.816	-0.106	0.011	0.927	0.05	-0.146	0.012	0.897
0.3	A2	500	97	33	-0.244	0.009	0.727	-0.119	0.006	0.912	0.002	-0.146	0.007	0.897
0.3	A2	750	145	33	-0.256	0.008	0.602	-0.129	0.005	0.878	0	-0.159	0.006	0.849
0.3	A3	250	49	30	-0.291	0.025	0.868	0.004	0.048	0.909	0.199	0.015	0.065	0.892
0.3	A3	500	97	31	-0.264	0.014	0.85	-0.04	0.017	0.937	0.082	-0.033	0.026	0.93
0.3	A3	750	146	31	-0.246	0.01	0.808	-0.039	0.011	0.936	0.027	-0.013	0.015	0.942
1	A1	250	121	50	-0.076	0.01	0.744	-0.044	0.008	0.908	0	-0.005	0.007	0.942
1	A1	500	243	50	-0.075	0.008	0.59	-0.045	0.005	0.879	0	-0.005	0.003	0.951
1	A1	750	364	50	-0.076	0.007	0.425	-0.047	0.004	0.807	0	-0.007	0.002	0.953
1	A2	250	58	33	-0.22	0.055	0.231	-0.048	0.013	0.909	0.012	-0.072	0.017	0.864
1	A2	500	117	33	-0.212	0.048	0.048	-0.051	0.008	0.897	0	-0.07	0.01	0.832
1	A2	750	175	33	-0.215	0.049	0.006	-0.054	0.006	0.843	0	-0.074	0.009	0.749
1	A3	250	59	29	-0.332	0.125	0.197	0.01	0.04	0.899	0.097	0.041	0.065	0.877
1	A3	500	117	30	-0.313	0.105	0.043	-0.002	0.02	0.925	0.027	0.031	0.03	0.91
1	A3	750	176	31	-0.3	0.095	0.01	-0.004	0.012	0.939	0.004	0.036	0.02	0.916
