# Supplementary material for: A New Inverse Probability of Selection Weighted Cox Model to Deal With Outcome‐Dependent Sampling in Survival Analysis
Source: Biom J. 2025 Jun 11;67(3):e70056. doi: 10.1002/bimj.70056 (PMC12159397; doi:10.1002/bimj.70056)
Supplement: Supplementary file 1 — Supporting Information [file BIMJ-67-e70056-s001.zip › Code for Biometrical Journal ThirdCheck/Simulations/results/Table4.csv]

theta	beta	scenario	N	reBias	MSE	Coverage	reBias	MSE	Coverage	Invalidweights	reBias	MSE	Coverage	reBias	MSE	Coverage	NA
0.1	0	A1	500	0.002	0.002	0.953	0.002	0.002	0.953	0	0.003	0.002	0.947	0	0.002	0.002	0.951
0.1	0	A2	500	0.002	0.002	0.953	0.002	0.003	0.946	0	0.003	0.003	0.953	0	0.002	0.002	0.961
0.1	0	A3	500	-0.001	0.006	0.949	0	0.013	0.939	0.06	0.001	0.015	0.938	0.007	-0.001	0.006	0.957
0.1	0.3	A1	500	-0.062	0.002	0.912	-0.092	0.002	0.896	0	-0.06	0.002	0.929	0	-0.062	0.002	0.923
0.1	0.3	A2	500	-0.202	0.006	0.728	-0.078	0.003	0.929	0	-0.119	0.004	0.898	0	-0.202	0.006	0.747
0.1	0.3	A3	500	-0.251	0.012	0.821	-0.042	0.014	0.947	0.049	-0.039	0.016	0.934	0.005	-0.251	0.012	0.836
0.1	1	A1	500	-0.09	0.01	0.417	-0.058	0.006	0.764	0	-0.032	0.003	0.901	0	-0.09	0.01	0.425
0.1	1	A2	500	-0.195	0.04	0.027	-0.055	0.007	0.853	0	-0.08	0.01	0.73	0	-0.194	0.04	0.024
0.1	1	A3	500	-0.295	0.093	0.034	-0.015	0.017	0.917	0.011	0.002	0.023	0.909	0	-0.295	0.093	0.046
1	0	A1	500	-0.001	0.002	0.96	-0.001	0.002	0.955	0	-0.001	0.002	0.951	0	-0.001	0.002	0.97
1	0	A2	500	-0.001	0.002	0.952	0	0.005	0.954	0	-0.001	0.004	0.949	0	-0.001	0.002	0.957
1	0	A3	500	-0.001	0.007	0.943	-0.002	0.022	0.922	0.071	-0.006	0.024	0.925	0.013	-0.001	0.007	0.952
1	0.3	A1	500	-0.186	0.005	0.722	-0.118	0.004	0.894	0	-0.137	0.004	0.877	0	-0.134	0.003	0.856
1	0.3	A2	500	-0.252	0.008	0.603	0.031	0.006	0.939	0	-0.072	0.005	0.923	0	-0.243	0.008	0.64
1	0.3	A3	500	-0.299	0.015	0.768	-0.008	0.022	0.923	0.055	-0.095	0.024	0.915	0.018	-0.302	0.015	0.775
1	1	A1	500	-0.209	0.046	0.006	-0.133	0.021	0.37	0	-0.144	0.024	0.336	0	-0.117	0.016	0.303
1	1	A2	500	-0.264	0.072	0.002	-0.034	0.007	0.929	0	-0.1	0.016	0.71	0	-0.21	0.048	0.048
1	1	A3	500	-0.34	0.123	0.03	-0.039	0.03	0.872	0.015	-0.098	0.041	0.859	0.003	-0.34	0.123	0.032
