# Supplementary material for: A New Inverse Probability of Selection Weighted Cox Model to Deal With Outcome‐Dependent Sampling in Survival Analysis
Source: Biom J. 2025 Jun 11;67(3):e70056. doi: 10.1002/bimj.70056 (PMC12159397; doi:10.1002/bimj.70056)
Supplement: Supplementary file 1 — Supporting Information [file BIMJ-67-e70056-s001.zip › Code for Biometrical Journal ThirdCheck/Simulations/run_and_evaluate_weighted_cox.R]

run_and_evaluate_weighted_cox <- function(df, vector_weights = NULL, beta_p, weights = TRUE, frailty=FALSE) {
  
  ### Function description:
  # This function runs a weighted Cox model using input weights and calculate several performance measures,
  # proportion of censoring, and number of selected families.

  ### Inputs:
  # df               Data frame containing the data for Cox regression, with columns 'y' (time), 'd' (event indicator), 
  #                  'x' (covariate), and 'id' (family ID)
  # vector_weights   Optional vector of weights for the Cox model; if NULL, no weights are used
  # beta_p           True value of the regression coefficient to evaluate confidence interval coverage
  # weights          Boolean, TRUE by default: if TRUE, the model includes vector_weights; otherwise, no weights are applied
  # frailty          Boolean, FALSE by default: if TRUE, includes a frailty term for clusters (families) in the Cox model
  
  ### Output:
  # results          A vector of performance measures:
  #                  - results[1]: Estimated regression coefficient for covariate 'x'
  #                  - results[2]: Coverage indicator for beta_p (1 if CI includes beta_p, 0 otherwise)
  #                  - results[3]: Indicator for negative weights (1 if any weights are negative, 0 otherwise)
  #                  - results[4]: Proportion of censored observations in the dataset
  #                  - results[5]: Number of unique family IDs in the dataset

  # Begin of function -------------------------------------------------------------------------------------------  

  results <- rep(NA, 5) # Initialize results vector to store performance metrics

  # Model with frailty term if frailty = TRUE --------------------------------------------------------------------
  if(frailty == TRUE){
  fit <- emfrail(Surv(y, d == 1) ~ x + cluster(id), data =  df)

  results[1] <- as.numeric(fit$coefficients)     # estimated regression coefficient
  # Calculate 95% confidence interval and check if it includes beta_p
  ci.sup <- summary(fit)$coef[1] + 1.96*summary(fit)$coef[3] 
  ci.inf <- summary(fit)$coef[1] - 1.96*summary(fit)$coef[3] 
  i1 <- ci.inf <= beta_p
  i2 <- beta_p <= ci.sup
  results[2] <- i1 * i2  # 1 if beta_p within CI, 0 otherwise
  
  } else {
  # Model without weights ---------------------------------------------------------------------------------------
  if(weights == FALSE){
  fit <- coxph(Surv(y, d == 1) ~ x + cluster(id), data =  df)  # Cluster term gives correct standard errors.

  results[1] <- as.numeric(fit$coefficients)     # estimated regresion coefficient
  ci.sup <- summary(fit)$coef[1] + 1.96 * summary(fit)$coef[4] 
  ci.inf <- summary(fit)$coef[1] - 1.96 * summary(fit)$coef[4] 
  i1 <- ci.inf <= beta_p
  i2 <- beta_p <= ci.sup
  results[2] <- i1 * i2 # 1 if beta_p within CI, 0 otherwise

  } else {
  # Model with weights -----------------------------------------------------------------------------------------
  # Attempt to run weighted Cox model; catch errors if weights are invalid
  fit <- try(coxph(Surv(y, d == 1) ~ x + cluster(id), weights = vector_weights, data =  df)) 
  # If error occurs, set results[1] and results[2] to NA; otherwise, proceed with output extraction
  if(sum(class(fit) == "try-error") > 0){

  results[1] <- NA
  results[2] <- NA
  
  } else {
  results[1]<- as.numeric(fit$coefficients)     # estimated regresion coefficient
  ci.sup <- summary(fit)$coef[1] + 1.96 * summary(fit)$coef[4] 
  ci.inf <- summary(fit)$coef[1] - 1.96 * summary(fit)$coef[4] 
  i1 <- ci.inf <= beta_p
  i2 <- beta_p <= ci.sup
  results[2] <- i1 * i2 # 1 if beta_p within CI, 0 otherwise
  }
  results[3] <- as.numeric((sum(vector_weights < 0) > 0)) # negative weights indicator
  }

  results[4] <- table(df$d)[1] / sum(table(df$d))   # censoring proportion
  results[5] <- length(unique(df$id))             # Number of selected families
  
  }
  return(results)

  # End of function ---------------------------    
}


MonteCarlo_loop<- function(n_families, k_fam_size, theta, beta_p, s, censoring, c0, population_incidence, breaks, mean_covar = 0, sd_covar = 1, M, frailty = FALSE) {

  ### Function Description:
  # This function performs a Monte Carlo simulation to evaluate the performance of weighted and unweighted Cox models.
  # The simulation generates synthetic family data, applies different weighting methods, runs four different Cox-type models and computes performance measures.
  # The results include bias, relative bias, mean squared error (MSE), and coverage for each method.
  
  ### Inputs:
  # n_families           Integer: Number of family per group of families of the same size (total families = length(k_fam_size)* n_families)
  # k_fam_size           Vector: Family sizes; e.g., c(5, 5) means there are two groups of families of size 5
  # theta                Real number: Used as shape parameter for gamma-distributed frailty term
  # beta                 Real number: Effect size of continuous covariate on time-to-event
  # s                    Integer: Selection criterion; number of cases required in a family for inclusion in final dataset
  # mean_covar           Mean of the continuous covariate (default = 0)
  # sd_covar             Standard deviation of the continuous covariate (default = 1)
  # censoring            Boolean: If FALSE, only administrative censoring at 100; if TRUE, random censoring applied
  # c0                   Real number: Scale parameter for random censoring exponenital distribution (if censoring is TRUE)
  # population_incidence Vector with population incidence rates.
  # breaks               Time intervals boundaries for calculating incidence rates.
  # mean_covar           Mean of the covariate in the simulated data (default: 0).
  # sd_covar             Standard deviation of the covariate (default: 1).
  # M                    Number of Monte Carlo iterations.
  # frailty              Boolean; if TRUE, includes a frailty term in the Cox model.
  
  ### Outputs:
  # results_sim          A vector with summary metrics including observed sample size, proportion censored,
  #                      relative bias, MSE, and coverage for each method.
  
  
  # Initialize output matrix to store results of each iteration
  out <- matrix(NA, M, 12)

  # Begin Monte Carlo simulation loop
  for(j in 1:M){
  set.seed(j)

  # Step 1: Generate synthetic family data for each iteration
  df <- simulate_families(n_families = n_families, k_fam_size = k_fam_size, theta = theta, beta = beta_p, s = s, mean_covar = mean_covar, sd_covar = sd_covar, censoring = censoring, c0 = c0)
  
  # Step 2: Categorize event times into specified intervals
  df$y_cat <- cut(df$y, breaks = breaks)
  check.groups<- aggregate(idi ~ y_cat + d, data = df, length)

  # Identify empty intervals
  subset_data <- check.groups[check.groups$d == 1, ]
  endpoints <- as.numeric(gsub("\\((\\d+),(\\d+)\\]", "\\2", subset_data$y_cat))
  discontinuity_index <- which(diff(endpoints) > 20)  # Assuming interval width is 20

  # If discontinuity exists, extract breakpoints until discontinuity
  if (length(discontinuity_index) > 0) {
  break_point <- endpoints[discontinuity_index]
  } else {
  # No discontinuity found, use all endpoints
  break_point<- endpoints[length(endpoints)]
  }

  # Find index for truncating the data at the determined break point
  index <- which(breaks == break_point)
  breaks2 <- breaks[1:index]
  population_incidence2 <- population_incidence[1:(index - 1)]
  df <- df[df$y <= break_point,]

  
  # Continue only if there are censored observations in the last interval
  if(sum(df$d[df$y_cat == levels(df$y_cat)[index-1]] == 0) == 0){out[j, 1:10]<-rep(NA, 10)}else {
  # Prepare data for weight calculation
  df <- Prepare_data(dat = df, population_incidence = population_incidence2, breaks = breaks2)
  # Step 3: Calculate weights
  vector_weights_new <- calculate_weights_new(df)
  vector_weights_antoniou <- calculate_weights_antoniou(df)
  # Step 4: Run and evaluate unweighted, weighted cohort and generalized weighted cohort methods
  out[j,1:4] <- run_and_evaluate_weighted_cox(df = df, vector_weights = NULL, beta_p = beta_p, weights= FALSE)[c(5,4,1,2)]
  # Evaluate Antoniou-weighted Cox model only when censored is present (it cannot be used in absence of censoring)
  if(censoring == F){out[j, 5:7]<-rep(NA, 3)} else {
  out[j, 5:7] <- run_and_evaluate_weighted_cox(df = df, vector_weights = vector_weights_antoniou, beta_p = beta_p, weights = TRUE)[1:3]}
  out[j, 8:10]<-run_and_evaluate_weighted_cox(df = df, vector_weights = vector_weights_new, beta_p = beta_p, weights = TRUE)[1:3]
  }
  # Step 5: Evaluate frailty model if applicable
  if (frailty == T){out[j, 11:12]<-run_and_evaluate_weighted_cox(df = df, vector_weights = NULL, beta_p = beta_p, weights = FALSE, frailty = TRUE)[1:2]}
  }

  # Step 6: Compute performance metrics for each method
  Observed_Size <- mean(out[, 1], na.rm = T) #observed number of families after outcome-dependent sampling
  PropCens <- mean(out[,2], na.rm = T)       # Observed proportion of censored observations


  # Unweighted Cox model summary metrics
  index <- sum(is.na(out[, 1]))
  Mm <- M - index

  Bias_unweighted <- mean(out[,3], na.rm = T) - beta_p
  reBias_unweighted <- ifelse(beta_p == 0,mean(out[, 3], na.rm = T) - beta_p, (mean(out[, 3], na.rm = T) - beta_p) / beta_p)
  MSE_unweighted <- (Bias_unweighted ^ 2) + sd(out[, 3], na.rm = T) ^ 2
  Coverage_unweighted <- sum(out[, 4], na.rm= T) / Mm

  # Weighted Cox model (Antoniou method) summary metrics
  index <- which(is.na(out[, 7]) == F & out[, 7] == 0)

  Bias_wc <- mean(out[index, 5]) - beta_p
  reBias_wc <- ifelse(beta_p == 0,mean(out[index, 5]) - beta_p, (mean(out[index, 5]) - beta_p) / beta_p)
  MSE_wc <- (Bias_wc ^ 2) + sd(out[, 5], na.rm = T) ^ 2
  Coverage_wc <- sum(out[index, 6], na.rm = T) / length(index)
  Negative_weights_wc <- (M - length(index)) / M
  
  # Generalized weighted Cox model summary metrics
  index <- which(is.na(out[, 10]) == F & out[, 10] == 0)

  Bias_gwc <- mean(out[index, 8]) - beta_p
  reBias_gwc <- ifelse(beta_p == 0, mean(out[index, 8]) - beta_p, (mean(out[index, 8]) - beta_p) / beta_p)
  MSE_gwc <- (Bias_gwc ^ 2) + sd(out[, 8], na.rm = T) ^ 2
  Coverage_gwc <- sum(out[index, 9], na.rm = T) / length(index)
  Negative_weights_gwc <- (M - length(index)) / M

  # Frailty model summary metrics (if applicable)
  if(frailty == TRUE){
  index <- sum(is.na(out[, 11]))
  Mm <- M - index

  Bias_frailty <- mean(out[, 11], na.rm = T) - beta_p
  reBias_frailty <- ifelse(beta_p == 0, mean(out[, 11], na.rm = T) - beta_p, (mean(out[, 11], na.rm = T) - beta_p) / beta_p)
  MSE_frailty <- (Bias_frailty ^ 2) + sd(out[, 11], na.rm = T) ^ 2
  Coverage_frailty <- sum(out[, 12], na.rm = T) / Mm

  # Compile results with frailty metrics
  results_sim <- c(
    Observed_Size, PropCens, reBias_unweighted, MSE_unweighted, Coverage_unweighted, 
    reBias_wc, MSE_wc, Coverage_wc, Negative_weights_wc, reBias_gwc,MSE_gwc,Coverage_gwc, 
    Negative_weights_gwc, reBias_frailty, MSE_frailty,Coverage_frailty
    )
  } else {
  # Compile results without frailty metrics
  results_sim <- c(
    Observed_Size, PropCens, reBias_unweighted, MSE_unweighted, Coverage_unweighted, reBias_wc, MSE_wc, Coverage_wc, Negative_weights_wc, 
    reBias_gwc, MSE_gwc, Coverage_gwc, Negative_weights_gwc
    )
  }
  return(results_sim)
# End of function ---------------------------    
}  
