# Supplementary material for: A New Inverse Probability of Selection Weighted Cox Model to Deal With Outcome‐Dependent Sampling in Survival Analysis
Source: Biom J. 2025 Jun 11;67(3):e70056. doi: 10.1002/bimj.70056 (PMC12159397; doi:10.1002/bimj.70056)
Supplement: Supplementary file 1 — Supporting Information [file BIMJ-67-e70056-s001.zip › Code for Biometrical Journal ThirdCheck/Simulations/RunSimulation.R]

#####################################################################################################
# Title: Simulation study for "A new inverse probability of selection 
# weighted Cox model to deal with outcome-dependent sampling in survival analysis"
# Description: This script runs simulations to evaluate (weighted) Cox proportional hazards models 
# across different conditions. Simulations are executed using the function "MonteCarlo_loop". The results
# are saved as tables, aligning with the structure of the tables presented in the manuscript. 
# The workflow includes data generation, weight calculation, application of the models, evaluation metrics calculation, 
# and results storage.
#####################################################################################################

# Load required libraries
# -----------------------
library(survival)
require(dplyr)
library(tidyr)
library(frailtyEM)

# Version information for reproducibility
# Output from `sessionInfo()` after loading all packages:
# R version 4.4.1 (2024-06-14 ucrt)
# Platform: x86_64-w64-mingw32/x64
# Running under: Windows 10 x64 (build 19045)

# Matrix products: default


# locale:
# [1] LC_COLLATE=Dutch_Netherlands.utf8  LC_CTYPE=Dutch_Netherlands.utf8    LC_MONETARY=Dutch_Netherlands.utf8 LC_NUMERIC=C                      
# [5] LC_TIME=Dutch_Netherlands.utf8    

#time zone: Europe/Amsterdam
#tzcode source: internal

#attached base packages:
#  [1] parallel  stats4    stats     graphics  grDevices utils     datasets  methods   base     

#other attached packages:
#  [1] lubridate_1.9.3             forcats_1.0.0               stringr_1.5.1               purrr_1.0.2                 readr_2.1.5                
#  [6] tibble_3.2.1                tidyverse_2.0.0             knitr_1.48                  ggplot2_3.5.1               dplyr_1.1.4                
#  [11] frailtyEM_1.0.1             tidyr_1.3.1                 survival_3.6-4              minfi_1.50.0                bumphunter_1.46.0          
#  [16] locfit_1.5-9.10             iterators_1.0.14            foreach_1.5.2               Biostrings_2.72.1           XVector_0.44.0             
#  [21] SummarizedExperiment_1.34.0 Biobase_2.64.0              MatrixGenerics_1.16.0       matrixStats_1.4.1           GenomicRanges_1.56.2       
#  [26] GenomeInfoDb_1.40.1         IRanges_2.38.1              S4Vectors_0.42.1            BiocGenerics_0.50.0         limma_3.60.6               

#loaded via a namespace (and not attached):
#  [1] RColorBrewer_1.1-3        rstudioapi_0.17.0         jsonlite_1.8.9            magrittr_2.0.3            GenomicFeatures_1.56.0    rmarkdown_2.28           
#  [7] farver_2.1.2              ragg_1.3.3                BiocIO_1.14.0             zlibbioc_1.50.0           vctrs_0.6.5               multtest_2.60.0          
#  [13] memoise_2.0.1             Rsamtools_2.20.0          DelayedMatrixStats_1.26.0 RCurl_1.98-1.16           askpass_1.2.1             htmltools_0.5.8.1        
#  [19] S4Arrays_1.4.1            curl_5.2.3                Rhdf5lib_1.26.0           SparseArray_1.4.8         rhdf5_2.48.0              nor1mix_1.3-3            
#  [25] plyr_1.8.9                cachem_1.1.0              GenomicAlignments_1.40.0  lifecycle_1.0.4           pkgconfig_2.0.3           Matrix_1.7-0             
#  [31] R6_2.5.1                  fastmap_1.2.0             GenomeInfoDbData_1.2.12   digest_0.6.37             numDeriv_2016.8-1.1       colorspace_2.1-1         
#  [37] siggenes_1.78.0           reshape_0.8.9             AnnotationDbi_1.66.0      textshaping_0.4.0         RSQLite_2.3.7             base64_2.0.2             
#  [43] labeling_0.4.3            timechange_0.3.0          fansi_1.0.6               httr_1.4.7                abind_1.4-8               compiler_4.4.1           
#  [49] beanplot_1.3.1            rngtools_1.5.2            bit64_4.5.2               withr_3.0.1               BiocParallel_1.38.0       DBI_1.2.3                
#  [55] HDF5Array_1.32.1          MASS_7.3-60.2             openssl_2.2.2             DelayedArray_0.30.1       rjson_0.2.23              tools_4.4.1              
#  [61] glue_1.7.0                quadprog_1.5-8            restfulr_0.0.15           nlme_3.1-164              rhdf5filters_1.16.0       grid_4.4.1               
#  [67] generics_0.1.3            gtable_0.3.5              tzdb_0.4.0                preprocessCore_1.66.0     data.table_1.16.2         hms_1.1.3                
#  [73] xml2_1.3.6                utf8_1.2.4                pillar_1.9.0              genefilter_1.86.0         splines_4.4.1             lattice_0.22-6           
#  [79] rtracklayer_1.64.0        bit_4.5.0                 GEOquery_2.72.0           annotate_1.82.0           tidyselect_1.2.1          expint_0.1-8             
#  [85] xfun_0.47                 expm_1.0-0                scrime_1.3.5              statmod_1.5.0             stringi_1.8.4             UCSC.utils_1.0.0         
#  [91] yaml_2.3.10               evaluate_1.0.1            codetools_0.2-20          msm_1.8.1                 cli_3.6.3                 systemfonts_1.1.0        
#  [97] xtable_1.8-4              munsell_0.5.1             Rcpp_1.0.13               png_0.1-8                 XML_3.99-0.17             blob_1.2.4               
#  [103] mclust_6.1.1              doRNG_1.8.6               sparseMatrixStats_1.16.0  bitops_1.0-9              mvtnorm_1.3-1             scales_1.3.0             
#  [109] illuminaio_0.46.0         crayon_1.5.3              rlang_1.1.4               KEGGREST_1.44.1          


# Source Custom Functions
# -----------------------
# Sourced scripts define custom functions for running and evaluating simulations, data preparation, 
# and weight calculations tailored to the specific methods used in the study.
source("run_and_evaluate_weighted_cox.R")      # Functions for running and evaluating models.
source("prepare_data_calculate_weights.R")     # Functions to preprocess data and compute weights.
source("simulate_families_twosteps.R")         # Functions for simulating family-based datasets.

# Load Population Incidence Data
# ------------------------------
# This data file "population_incidence.txt" contains pre-calculated population 
# incidence rates based on a very large sample. The data is used to calculate 
# the weights required for model adjustments in subsequent simulations.
population_incidence_matrix <- read.table("population_incidence.txt", header = TRUE, sep = "\t")

# Set Global Parameters for Simulations
# -------------------------------------
# Define variables that are common across all configurations in Simulation 1:
# - `breaks`: Time intervals for calculating incidence rates.
breaks <- c(0, 20, 40, 60, 80, 100)

##############
# SIMULATION 1: Model Performance with Fully Observed Heterogeneity
# ------------------------------
# - Results are grouped into three tables according to the censoring level:
#     - No Random Censoring (Table 1)
#     - Low Random Censoring (Table 2)
#     - High Random Censoring (Table 3)
##############

# No random censoring (Table 1) 
# -------------------------------------

###########
# BETA = 0
###########
# Simulation Setup for Beta = 0 (Null Effect Size)
# ----------------------------------------------
# - `population_incidence`: Extracted incidence data for weight calculations fore beta=0
population_incidence <- population_incidence_matrix[, 1]
# - Objective: Evaluate model performance with beta = 0 (null effect), across different number of families (250, 500, 750) and ascertainment scenarios (A1, A2, A3).
#   * A1: mild outcome-dependent sampling with family size 5 and s=1
#   * A2: moderate outcome-dependent sampling with family size 5 and s=3
#   * A3: strong outcome-dependent sampling with family size 2 and s=1

# Simulation Runs
# ---------------

# Scenario A1
sim1.res.beta0.A1.n250.nocensoring <- MonteCarlo_loop(n_families = 125, k_fam_size = c(5, 5), theta = 0.00000001, beta_p = 0, s = 1, censoring = F, c0 = 60, population_incidence = population_incidence, breaks = breaks, mean_covar = 0, sd_covar = 1, M = 1000, frailty = FALSE) 
sim1.res.beta0.A1.n500.nocensoring <- MonteCarlo_loop(n_families = 250, k_fam_size = c(5, 5), theta = 0.00000001, beta_p = 0, s = 1, censoring = F, c0 = 60, population_incidence = population_incidence, breaks = breaks, mean_covar = 0, sd_covar = 1, M = 1000, frailty = FALSE) 
sim1.res.beta0.A1.n750.nocensoring <- MonteCarlo_loop(n_families = 375, k_fam_size = c(5, 5), theta = 0.00000001, beta_p = 0, s = 1, censoring = F, c0 = 60, population_incidence = population_incidence, breaks = breaks, mean_covar = 0, sd_covar = 1, M = 1000, frailty = FALSE) 

# Scenario A2
sim1.res.beta0.A2.n250.nocensoring <- MonteCarlo_loop(n_families = 125, k_fam_size = c(5, 5), theta = 0.00000001, beta_p = 0, s = 3, censoring = F, c0 = 60, population_incidence = population_incidence, breaks = breaks, mean_covar = 0, sd_covar = 1, M = 1000, frailty = FALSE) 
sim1.res.beta0.A2.n500.nocensoring <- MonteCarlo_loop(n_families = 250, k_fam_size = c(5, 5), theta = 0.00000001, beta_p = 0, s = 3, censoring = F, c0 = 60, population_incidence = population_incidence, breaks = breaks, mean_covar = 0, sd_covar = 1, M = 1000, frailty = FALSE) 
sim1.res.beta0.A2.n750.nocensoring <- MonteCarlo_loop(n_families = 375, k_fam_size = c(5, 5), theta = 0.00000001, beta_p = 0, s = 3, censoring = F, c0 = 60, population_incidence = population_incidence, breaks = breaks, mean_covar = 0, sd_covar = 1, M = 1000, frailty = FALSE) 

# Scenario A3
sim1.res.beta0.A3.n250.nocensoring <- MonteCarlo_loop(n_families = 125, k_fam_size = c(2, 2), theta = 0.00000001, beta_p = 0, s = 1, censoring = F, c0 = 60, population_incidence = population_incidence, breaks = breaks, mean_covar = 0, sd_covar = 1, M = 1000, frailty = FALSE) 
sim1.res.beta0.A3.n500.nocensoring <- MonteCarlo_loop(n_families = 250, k_fam_size = c(2, 2), theta = 0.00000001, beta_p = 0, s = 1, censoring = F, c0 = 60, population_incidence = population_incidence, breaks = breaks, mean_covar = 0, sd_covar = 1, M = 1000, frailty = FALSE) 
sim1.res.beta0.A3.n750.nocensoring <- MonteCarlo_loop(n_families = 375, k_fam_size = c(2, 2), theta = 0.00000001, beta_p = 0, s = 1, censoring = F, c0 = 60, population_incidence = population_incidence, breaks = breaks, mean_covar = 0, sd_covar = 1, M = 1000, frailty = FALSE) 

############
# BETA = 0.3
############
# Simulation Setup for Beta = 0.3 (mild Effect Size)
# ----------------------------------------------
# - `population_incidence`: Extracted incidence data for weight calculations fore beta = 0
population_incidence <- population_incidence_matrix[, 2]
# - Objective: Evaluate model performance with beta = 0.3, across different number of families (250, 500, 750) and ascertainment scenarios (A1, A2, A3).
#   * A1: mild outcome-dependent sampling with family size 5 and s = 1
#   * A2: moderate outcome-dependent sampling with family size 5 and s = 3
#   * A3: strong outcome-dependent sampling with family size 2 and s = 1

# Simulation Runs
# ---------------

# Scenario A1
sim1.res.beta03.A1.n250.nocensoring <- MonteCarlo_loop(n_families = 125, k_fam_size = c(5, 5), theta = 0.00000001, beta_p = 0.3, s = 1, censoring = F, c0 = 60, population_incidence = population_incidence, breaks = breaks, mean_covar = 0, sd_covar = 1, M = 1000, frailty = FALSE) 
sim1.res.beta03.A1.n500.nocensoring <- MonteCarlo_loop(n_families = 250, k_fam_size = c(5, 5), theta = 0.00000001, beta_p = 0.3, s = 1, censoring = F, c0 = 60, population_incidence = population_incidence, breaks = breaks, mean_covar = 0, sd_covar = 1, M = 1000, frailty = FALSE) 
sim1.res.beta03.A1.n750.nocensoring <- MonteCarlo_loop(n_families = 375, k_fam_size = c(5, 5), theta = 0.00000001, beta_p = 0.3, s = 1, censoring = F, c0 = 60, population_incidence = population_incidence, breaks = breaks, mean_covar = 0, sd_covar = 1, M = 1000, frailty = FALSE) 

# Scenario A2
sim1.res.beta03.A2.n250.nocensoring <- MonteCarlo_loop(n_families = 125, k_fam_size = c(5, 5), theta = 0.00000001, beta_p = 0.3, s = 3, censoring = F, c0 = 60, population_incidence = population_incidence, breaks = breaks, mean_covar = 0, sd_covar = 1, M = 1000, frailty = FALSE) 
sim1.res.beta03.A2.n500.nocensoring <- MonteCarlo_loop(n_families = 250, k_fam_size = c(5, 5), theta = 0.00000001, beta_p = 0.3, s = 3, censoring = F, c0 = 60, population_incidence = population_incidence, breaks = breaks, mean_covar = 0, sd_covar = 1, M = 1000, frailty = FALSE) 
sim1.res.beta03.A2.n750.nocensoring <- MonteCarlo_loop(n_families = 375, k_fam_size = c(5, 5), theta = 0.00000001, beta_p = 0.3, s = 3, censoring = F, c0 = 60, population_incidence = population_incidence, breaks = breaks, mean_covar = 0, sd_covar = 1, M = 1000, frailty = FALSE) 

# Scenario A3
sim1.res.beta03.A3.n250.nocensoring <- MonteCarlo_loop(n_families = 125, k_fam_size = c(2, 2), theta = 0.00000001, beta_p = 0.3, s = 1, censoring = F, c0 = 60, population_incidence = population_incidence, breaks = breaks, mean_covar = 0, sd_covar = 1, M = 1000, frailty = FALSE) 
sim1.res.beta03.A3.n500.nocensoring <- MonteCarlo_loop(n_families = 250, k_fam_size = c(2, 2), theta = 0.00000001, beta_p = 0.3, s = 1, censoring = F, c0 = 60, population_incidence = population_incidence, breaks = breaks, mean_covar = 0, sd_covar = 1, M = 1000, frailty = FALSE) 
sim1.res.beta03.A3.n750.nocensoring <- MonteCarlo_loop(n_families = 375, k_fam_size = c(2, 2), theta = 0.00000001, beta_p = 0.3, s = 1, censoring = F, c0 = 60, population_incidence = population_incidence, breaks = breaks, mean_covar = 0, sd_covar = 1, M = 1000, frailty = FALSE) 

##########
# BETA =  1
##########
# Simulation Setup for Beta = 1 (Strong Effect Size)
# ----------------------------------------------
# - `population_incidence`: Extracted incidence data for weight calculations fore beta = 0
population_incidence<-population_incidence_matrix[, 3]
# - Objective: Evaluate model performance with beta = 1, across different number of families (250, 500, 750) and ascertainment scenarios (A1, A2, A3).
#   * A1: mild outcome-dependent sampling with family size 5 and s = 1
#   * A2: moderate outcome-dependent sampling with family size 5 and s = 3
#   * A3: strong outcome-dependent sampling with family size 2 and s = 1

# Simulation Runs
# ---------------

# Scenario A1
sim1.res.beta1.A1.n250.nocensoring <- MonteCarlo_loop(n_families = 125, k_fam_size = c(5, 5), theta = 0.00000001, beta_p = 1, s = 1, censoring = F, c0 = 60, population_incidence = population_incidence, breaks = breaks, mean_covar = 0, sd_covar = 1, M = 1000, frailty = FALSE) 
sim1.res.beta1.A1.n500.nocensoring <- MonteCarlo_loop(n_families = 250, k_fam_size = c(5, 5), theta = 0.00000001, beta_p = 1, s = 1, censoring = F, c0 = 60, population_incidence = population_incidence, breaks = breaks, mean_covar = 0, sd_covar = 1, M = 1000, frailty = FALSE) 
sim1.res.beta1.A1.n750.nocensoring <- MonteCarlo_loop(n_families = 375, k_fam_size = c(5, 5), theta = 0.00000001, beta_p = 1, s = 1, censoring = F, c0 = 60, population_incidence = population_incidence, breaks = breaks, mean_covar = 0, sd_covar = 1, M = 1000, frailty = FALSE) 

# Scenario A2
sim1.res.beta1.A2.n250.nocensoring <- MonteCarlo_loop(n_families = 125, k_fam_size = c(5, 5), theta = 0.00000001, beta_p = 1, s = 3, censoring = F, c0 = 60, population_incidence = population_incidence, breaks = breaks, mean_covar = 0, sd_covar = 1, M = 1000, frailty = FALSE) 
sim1.res.beta1.A2.n500.nocensoring <- MonteCarlo_loop(n_families = 250, k_fam_size = c(5, 5), theta = 0.00000001, beta_p = 1, s = 3, censoring = F, c0 = 60, population_incidence = population_incidence, breaks = breaks, mean_covar = 0, sd_covar = 1, M = 1000, frailty = FALSE) 
sim1.res.beta1.A2.n750.nocensoring <- MonteCarlo_loop(n_families = 375, k_fam_size = c(5, 5), theta = 0.00000001, beta_p = 1, s = 3, censoring = F, c0 = 60, population_incidence = population_incidence, breaks = breaks, mean_covar = 0, sd_covar = 1, M = 1000, frailty = FALSE) 

# Scenario A3
sim1.res.beta1.A3.n250.nocensoring <- MonteCarlo_loop(n_families = 125, k_fam_size = c(2, 2), theta = 0.00000001, beta_p = 1, s = 1, censoring = F, c0 = 60, population_incidence = population_incidence, breaks = breaks, mean_covar = 0, sd_covar = 1, M = 1000, frailty = FALSE) 
sim1.res.beta1.A3.n500.nocensoring <- MonteCarlo_loop(n_families = 250, k_fam_size = c(2, 2), theta = 0.00000001, beta_p = 1, s = 1, censoring = F, c0 = 60, population_incidence = population_incidence, breaks = breaks, mean_covar = 0, sd_covar = 1, M = 1000, frailty = FALSE) 
sim1.res.beta1.A3.n750.nocensoring <- MonteCarlo_loop(n_families = 375, k_fam_size = c(2, 2), theta = 0.00000001, beta_p = 1, s = 1, censoring = F, c0 = 60, population_incidence = population_incidence, breaks = breaks, mean_covar = 0, sd_covar = 1, M = 1000, frailty = FALSE) 


# Combine results as rows in a data frame
results_df <- data.frame(
  beta = c(rep(0, 9), rep(0.3, 9), rep(1, 9)),  # Column for beta values
  scenario = rep(c(rep("A1",3),rep("A2",3),rep("A3",3)), 3),       # Column for scenario 
  N = rep(c(250, 500, 750), 9),                 # Column for number of families
  results = I(list(
    sim1.res.beta0.A1.n250.nocensoring[-13], 
    #last column (% invalid weights of new weighted method) is not saved
    #since the new weighted method provides no invalid weights
    sim1.res.beta0.A1.n500.nocensoring[-13], 
    sim1.res.beta0.A1.n750.nocensoring[-13], 
    
    sim1.res.beta0.A2.n250.nocensoring[-13], 
    sim1.res.beta0.A2.n500.nocensoring[-13], 
    sim1.res.beta0.A2.n750.nocensoring[-13], 
    
    sim1.res.beta0.A3.n250.nocensoring[-13], 
    sim1.res.beta0.A3.n500.nocensoring[-13], 
    sim1.res.beta0.A3.n750.nocensoring[-13], 
    
    sim1.res.beta03.A1.n250.nocensoring[-13], 
    sim1.res.beta03.A1.n500.nocensoring[-13], 
    sim1.res.beta03.A1.n750.nocensoring[-13], 
    
    sim1.res.beta03.A2.n250.nocensoring[-13], 
    sim1.res.beta03.A2.n500.nocensoring[-13], 
    sim1.res.beta03.A2.n750.nocensoring[-13], 
    
    sim1.res.beta03.A3.n250.nocensoring[-13], 
    sim1.res.beta03.A3.n500.nocensoring[-13], 
    sim1.res.beta03.A3.n750.nocensoring[-13], 
    
    sim1.res.beta1.A1.n250.nocensoring[-13], 
    sim1.res.beta1.A1.n500.nocensoring[-13], 
    sim1.res.beta1.A1.n750.nocensoring[-13], 
    
    sim1.res.beta1.A2.n250.nocensoring[-13], 
    sim1.res.beta1.A2.n500.nocensoring[-13], 
    sim1.res.beta1.A2.n750.nocensoring[-13], 
    
    sim1.res.beta1.A3.n250.nocensoring[-13], 
    sim1.res.beta1.A3.n500.nocensoring[-13], 
    sim1.res.beta1.A3.n750.nocensoring[-13]
  ))
)

# Expand the results column into individual columns in the data frame
expanded_results_df <- do.call(rbind, lapply(results_df$results, function(x) as.data.frame(t(x))))
# Set column names for the expanded results columns
colnames(expanded_results_df) <- c("N_bar", "%cens", rep(c("reBias", "MSE", "Coverage"), 2), "Invalidweights", "reBias", "MSE", "Coverage")
# Combine the metadata and results columns
final_results_df <- cbind(results_df[ , 1:3], expanded_results_df)
final_results_df[, 5] <- final_results_df[, 5]*100
# Round columns 4 and 5 in `final_results_df` to 0 decimal places
final_results_df[, 4:5] <- round(final_results_df[, 4:5] , 0)
# Round columns 6 to 15 in `final_results_df` to 0 decimal places
final_results_df[, 6:15] <- round(final_results_df[, 6:15], 3)


# Create the "results" folder if it doesn't already exist
if (!dir.exists("results")) dir.create("results")

# Save the combined data frame to a CSV file
write.csv(final_results_df, file = "results/Table1.csv", row.names = FALSE)


# Medium level of random censoring (C~exp(60)) (Table 2) 
# -------------------------------------

###########
# BETA = 0
###########
# Simulation Setup for Beta = 0 (Null Effect Size)
# ----------------------------------------------
# - `population_incidence`: Extracted incidence data for weight calculations fore beta = 0
population_incidence <- population_incidence_matrix[, 1]
# - Objective: Evaluate model performance with beta = 0 (null effect), across different number of families (250, 500, 750) and ascertainment scenarios (A1, A2, A3).
#   * A1: mild outcome-dependent sampling with family size 5 and s = 1
#   * A2: moderate outcome-dependent sampling with family size 5 and s = 3
#   * A3: strong outcome-dependent sampling with family size 2 and s = 1

# Simulation Runs
# ---------------

# Scenario A1
sim1.res.beta0.A1.n250.mediumcensoring <- MonteCarlo_loop(n_families = 125, k_fam_size = c(5, 5), theta = 0.00000001, beta_p = 0, s = 1, censoring = T, c0 = 60, population_incidence = population_incidence, breaks = breaks, mean_covar = 0, sd_covar = 1, M = 1000, frailty = FALSE) 
sim1.res.beta0.A1.n500.mediumcensoring <- MonteCarlo_loop(n_families = 250, k_fam_size = c(5, 5), theta = 0.00000001, beta_p = 0, s = 1, censoring = T, c0 = 60, population_incidence = population_incidence, breaks = breaks, mean_covar = 0, sd_covar = 1, M = 1000, frailty = FALSE) 
sim1.res.beta0.A1.n750.mediumcensoring <- MonteCarlo_loop(n_families = 375, k_fam_size = c(5, 5), theta = 0.00000001, beta_p = 0, s = 1, censoring = T, c0 = 60, population_incidence = population_incidence, breaks = breaks, mean_covar = 0, sd_covar = 1, M = 1000, frailty = FALSE) 

# Scenario A2
sim1.res.beta0.A2.n250.mediumcensoring <- MonteCarlo_loop(n_families = 125, k_fam_size = c(5, 5), theta = 0.00000001, beta_p = 0, s = 3, censoring = T, c0 = 60, population_incidence = population_incidence, breaks = breaks, mean_covar = 0, sd_covar = 1, M = 1000, frailty = FALSE) 
sim1.res.beta0.A2.n500.mediumcensoring <- MonteCarlo_loop(n_families = 250, k_fam_size = c(5, 5), theta = 0.00000001, beta_p = 0, s = 3, censoring = T, c0 = 60, population_incidence = population_incidence, breaks = breaks, mean_covar = 0, sd_covar = 1, M = 1000, frailty = FALSE) 
sim1.res.beta0.A2.n750.mediumcensoring <- MonteCarlo_loop(n_families = 375, k_fam_size = c(5, 5), theta = 0.00000001, beta_p = 0, s = 3, censoring = T, c0 = 60, population_incidence = population_incidence, breaks = breaks, mean_covar = 0, sd_covar = 1, M = 1000, frailty = FALSE) 

# Scenario A3
sim1.res.beta0.A3.n250.mediumcensoring <- MonteCarlo_loop(n_families = 125, k_fam_size = c(2, 2), theta = 0.00000001, beta_p = 0, s = 1, censoring = T, c0 = 60, population_incidence = population_incidence, breaks = breaks, mean_covar = 0, sd_covar = 1, M = 1000, frailty = FALSE) 
sim1.res.beta0.A3.n500.mediumcensoring <- MonteCarlo_loop(n_families = 250, k_fam_size = c(2, 2), theta = 0.00000001, beta_p = 0, s = 1, censoring = T, c0 = 60, population_incidence = population_incidence, breaks = breaks, mean_covar = 0, sd_covar = 1, M = 1000, frailty = FALSE) 
sim1.res.beta0.A3.n750.mediumcensoring <- MonteCarlo_loop(n_families = 375, k_fam_size = c(2, 2), theta = 0.00000001, beta_p = 0, s = 1, censoring = T, c0 = 60, population_incidence = population_incidence, breaks = breaks, mean_covar = 0, sd_covar = 1, M = 1000, frailty = FALSE) 

############
# BETA =  0.3
############
# Simulation Setup for Beta = 0.3 (mild Effect Size)
# ----------------------------------------------
# - `population_incidence`: Extracted incidence data for weight calculations fore beta = 0
population_incidence <- population_incidence_matrix[, 2]
# - Objective: Evaluate model performance with beta = 0.3, across different number of families (250, 500, 750) and ascertainment scenarios (A1, A2, A3).
#   * A1: mild outcome-dependent sampling with family size 5 and s = 1
#   * A2: moderate outcome-dependent sampling with family size 5 and s = 3
#   * A3: strong outcome-dependent sampling with family size 2 and s = 1

# Simulation Runs
# ---------------

# Scenario A1
sim1.res.beta03.A1.n250.mediumcensoring <- MonteCarlo_loop(n_families = 125, k_fam_size = c(5, 5), theta = 0.00000001, beta_p = 0.3, s = 1, censoring = T, c0 = 60, population_incidence = population_incidence, breaks = breaks, mean_covar = 0, sd_covar = 1, M = 1000, frailty = FALSE) 
sim1.res.beta03.A1.n500.mediumcensoring <- MonteCarlo_loop(n_families = 250, k_fam_size = c(5, 5), theta = 0.00000001, beta_p = 0.3, s = 1, censoring = T, c0 = 60, population_incidence = population_incidence, breaks = breaks, mean_covar = 0, sd_covar = 1, M = 1000, frailty = FALSE) 
sim1.res.beta03.A1.n750.mediumcensoring <- MonteCarlo_loop(n_families = 375, k_fam_size = c(5, 5), theta = 0.00000001, beta_p = 0.3, s = 1, censoring = T, c0 = 60, population_incidence = population_incidence, breaks = breaks, mean_covar = 0, sd_covar = 1, M = 1000, frailty = FALSE) 

# Scenario A2
sim1.res.beta03.A2.n250.mediumcensoring <- MonteCarlo_loop(n_families = 125, k_fam_size = c(5, 5), theta = 0.00000001, beta_p = 0.3, s = 3, censoring = T, c0 = 60, population_incidence = population_incidence, breaks = breaks, mean_covar = 0, sd_covar = 1, M = 1000, frailty = FALSE) 
sim1.res.beta03.A2.n500.mediumcensoring <- MonteCarlo_loop(n_families = 250, k_fam_size = c(5, 5), theta = 0.00000001, beta_p = 0.3, s = 3, censoring = T, c0 = 60, population_incidence = population_incidence, breaks = breaks, mean_covar = 0, sd_covar = 1, M = 1000, frailty = FALSE) 
sim1.res.beta03.A2.n750.mediumcensoring <- MonteCarlo_loop(n_families = 375, k_fam_size = c(5, 5), theta = 0.00000001, beta_p = 0.3, s = 3, censoring = T, c0 = 60, population_incidence = population_incidence, breaks = breaks, mean_covar = 0, sd_covar = 1, M = 1000, frailty = FALSE) 

# Scenario A3
sim1.res.beta03.A3.n250.mediumcensoring <- MonteCarlo_loop(n_families = 125, k_fam_size = c(2, 2), theta = 0.00000001, beta_p = 0.3, s = 1, censoring = T, c0 = 60, population_incidence = population_incidence, breaks = breaks, mean_covar = 0, sd_covar = 1, M = 1000, frailty = FALSE) 
sim1.res.beta03.A3.n500.mediumcensoring <- MonteCarlo_loop(n_families = 250, k_fam_size = c(2, 2), theta = 0.00000001, beta_p = 0.3, s = 1, censoring = T, c0 = 60, population_incidence = population_incidence, breaks = breaks, mean_covar = 0, sd_covar = 1, M = 1000, frailty = FALSE) 
sim1.res.beta03.A3.n750.mediumcensoring <- MonteCarlo_loop(n_families = 375, k_fam_size = c(2, 2), theta = 0.00000001, beta_p = 0.3, s = 1, censoring = T, c0 = 60, population_incidence = population_incidence, breaks = breaks, mean_covar = 0, sd_covar = 1, M = 1000, frailty = FALSE) 

##########
# BETA  =  1
##########
# Simulation Setup for Beta = 0.3 (mild Effect Size)
# ----------------------------------------------
# - `population_incidence`: Extracted incidence data for weight calculations fore beta = 0
population_incidence <- population_incidence_matrix[, 3]
# - Objective: Evaluate model performance with beta = 0.3, across different number of families (250, 500, 750) and ascertainment scenarios (A1, A2, A3).
#   * A1: mild outcome-dependent sampling with family size 5 and s = 1
#   * A2: moderate outcome-dependent sampling with family size 5 and s = 3
#   * A3: strong outcome-dependent sampling with family size 2 and s = 1

# Simulation Runs
# ---------------

# Scenario A1
sim1.res.beta1.A1.n250.mediumcensoring <- MonteCarlo_loop(n_families = 125, k_fam_size = c(5, 5), theta = 0.00000001, beta_p = 1, s = 1, censoring = T, c0 = 60, population_incidence = population_incidence, breaks = breaks, mean_covar = 0, sd_covar = 1, M = 1000, frailty = FALSE) 
sim1.res.beta1.A1.n500.mediumcensoring <- MonteCarlo_loop(n_families = 250, k_fam_size = c(5, 5), theta = 0.00000001, beta_p = 1, s = 1, censoring = T, c0 = 60, population_incidence = population_incidence, breaks = breaks, mean_covar = 0, sd_covar = 1, M = 1000, frailty = FALSE) 
sim1.res.beta1.A1.n750.mediumcensoring <- MonteCarlo_loop(n_families = 375, k_fam_size = c(5, 5), theta = 0.00000001, beta_p = 1, s = 1, censoring = T, c0 = 60, population_incidence = population_incidence, breaks = breaks, mean_covar = 0, sd_covar = 1, M = 1000, frailty = FALSE) 

# Scenario A2
sim1.res.beta1.A2.n250.mediumcensoring <- MonteCarlo_loop(n_families = 125, k_fam_size = c(5, 5), theta = 0.00000001, beta_p = 1, s = 3, censoring = T, c0 = 60, population_incidence = population_incidence, breaks = breaks, mean_covar = 0, sd_covar = 1, M = 1000, frailty = FALSE) 
sim1.res.beta1.A2.n500.mediumcensoring <- MonteCarlo_loop(n_families = 250, k_fam_size = c(5, 5), theta = 0.00000001, beta_p = 1, s = 3, censoring = T, c0 = 60, population_incidence = population_incidence, breaks = breaks, mean_covar = 0, sd_covar = 1, M = 1000, frailty = FALSE) 
sim1.res.beta1.A2.n750.mediumcensoring <- MonteCarlo_loop(n_families = 375, k_fam_size = c(5, 5), theta = 0.00000001, beta_p = 1, s = 3, censoring = T, c0 = 60, population_incidence = population_incidence, breaks = breaks, mean_covar = 0, sd_covar = 1, M = 1000, frailty = FALSE) 

# Scenario A3
sim1.res.beta1.A3.n250.mediumcensoring <- MonteCarlo_loop(n_families = 125, k_fam_size = c(2, 2), theta = 0.00000001, beta_p = 1, s = 1, censoring = T, c0 = 60, population_incidence = population_incidence, breaks = breaks, mean_covar = 0, sd_covar = 1, M = 1000, frailty = FALSE) 
sim1.res.beta1.A3.n500.mediumcensoring <- MonteCarlo_loop(n_families = 250, k_fam_size = c(2, 2), theta = 0.00000001, beta_p = 1, s = 1, censoring = T, c0 = 60, population_incidence = population_incidence, breaks = breaks, mean_covar = 0, sd_covar = 1, M = 1000, frailty = FALSE) 
sim1.res.beta1.A3.n750.mediumcensoring <- MonteCarlo_loop(n_families = 375, k_fam_size = c(2, 2), theta = 0.00000001, beta_p = 1, s = 1, censoring = T, c0 = 60, population_incidence = population_incidence, breaks = breaks, mean_covar = 0, sd_covar = 1, M = 1000, frailty = FALSE) 


# Combine results as rows in a data frame
results_df <- data.frame(
  beta =  c(rep(0, 9), rep(0.3, 9), rep(1, 9)),  # Column for beta values
  scenario = rep(c(rep("A1",3),rep("A2",3),rep("A3",3)), 3),       # Column for scenario 
  N = rep(c(250, 500, 750), 9),                 # Column for number of families
  results = I(list(
    sim1.res.beta0.A1.n250.mediumcensoring[-13], 
    sim1.res.beta0.A1.n500.mediumcensoring[-13], 
    sim1.res.beta0.A1.n750.mediumcensoring[-13], 
    
    sim1.res.beta0.A2.n250.mediumcensoring[-13], 
    sim1.res.beta0.A2.n500.mediumcensoring[-13], 
    sim1.res.beta0.A2.n750.mediumcensoring[-13], 
    
    sim1.res.beta0.A3.n250.mediumcensoring[-13], 
    sim1.res.beta0.A3.n500.mediumcensoring[-13], 
    sim1.res.beta0.A3.n750.mediumcensoring[-13], 
    
    sim1.res.beta03.A1.n250.mediumcensoring[-13], 
    sim1.res.beta03.A1.n500.mediumcensoring[-13], 
    sim1.res.beta03.A1.n750.mediumcensoring[-13], 
    
    sim1.res.beta03.A2.n250.mediumcensoring[-13], 
    sim1.res.beta03.A2.n500.mediumcensoring[-13], 
    sim1.res.beta03.A2.n750.mediumcensoring[-13], 
    
    sim1.res.beta03.A3.n250.mediumcensoring[-13], 
    sim1.res.beta03.A3.n500.mediumcensoring[-13], 
    sim1.res.beta03.A3.n750.mediumcensoring[-13], 
    
    sim1.res.beta1.A1.n250.mediumcensoring[-13], 
    sim1.res.beta1.A1.n500.mediumcensoring[-13], 
    sim1.res.beta1.A1.n750.mediumcensoring[-13], 
    
    sim1.res.beta1.A2.n250.mediumcensoring[-13], 
    sim1.res.beta1.A2.n500.mediumcensoring[-13], 
    sim1.res.beta1.A2.n750.mediumcensoring[-13], 
    
    sim1.res.beta1.A3.n250.mediumcensoring[-13], 
    sim1.res.beta1.A3.n500.mediumcensoring[-13], 
    sim1.res.beta1.A3.n750.mediumcensoring[-13]
  ))
)

# Expand the results column into individual columns in the data frame
expanded_results_df <- do.call(rbind, lapply(results_df$results, function(x) as.data.frame(t(x))))
# Set column names for the expanded results columns
colnames(expanded_results_df) <- c("N_bar", "%cens", rep(c("reBias", "MSE", "Coverage"), 2), "Invalidweights", "reBias", "MSE", "Coverage")
# Combine the metadata and results columns
final_results_df <- cbind(results_df[ , 1:3], expanded_results_df)
final_results_df[, 5] <- final_results_df[, 5]*100
# Round columns 4 and 5 in `final_results_df` to 0 decimal places
final_results_df[, 4:5] <- round(final_results_df[, 4:5], 0)
# Round columns 6 to 15 in `final_results_df` to 0 decimal places
final_results_df[, 6:15] <- round(final_results_df[, 6:15], 3)


# Create the "results" folder if it doesn't already exist
if (!dir.exists("results")) dir.create("results")

# Save the combined data frame to a CSV file
write.csv(final_results_df, file = "results/Table2.csv", row.names = FALSE)


# High level of random censoring (C~exp(40)) (Table 3) 
# -------------------------------------

###########
# BETA = 0
###########
# Simulation Setup for Beta = 0 (Null Effect Size)
# ----------------------------------------------
# - `population_incidence`: Extracted incidence data for weight calculations fore beta = 0
population_incidence <- population_incidence_matrix[, 1]
# - Objective: Evaluate model performance with beta = 0 (null effect), across different number of families (250, 500, 750) and ascertainment scenarios (A1, A2, A3).
#   * A1: mild outcome-dependent sampling with family size 5 and s = 1
#   * A2: moderate outcome-dependent sampling with family size 5 and s = 3
#   * A3: strong outcome-dependent sampling with family size 2 and s = 1

# Simulation Runs
# ---------------

# Scenario A1
sim1.res.beta0.A1.n250.highcensoring <- MonteCarlo_loop(n_families = 125, k_fam_size = c(5, 5), theta = 0.00000001, beta_p = 0, s = 1, censoring = T, c0 = 40, population_incidence = population_incidence, breaks = breaks, mean_covar = 0, sd_covar = 1, M = 1000, frailty = FALSE) 
sim1.res.beta0.A1.n500.highcensoring <- MonteCarlo_loop(n_families = 250, k_fam_size = c(5, 5), theta = 0.00000001, beta_p = 0, s = 1, censoring = T, c0 = 40, population_incidence = population_incidence, breaks = breaks, mean_covar = 0, sd_covar = 1, M = 1000, frailty = FALSE) 
sim1.res.beta0.A1.n750.highcensoring <- MonteCarlo_loop(n_families = 375, k_fam_size = c(5, 5), theta = 0.00000001, beta_p = 0, s = 1, censoring = T, c0 = 40, population_incidence = population_incidence, breaks = breaks, mean_covar = 0, sd_covar = 1, M = 1000, frailty = FALSE) 

# Scenario A2
sim1.res.beta0.A2.n250.highcensoring <- MonteCarlo_loop(n_families = 125, k_fam_size = c(5, 5), theta = 0.00000001, beta_p = 0, s = 3, censoring = T, c0 = 40, population_incidence = population_incidence, breaks = breaks, mean_covar = 0, sd_covar = 1, M = 1000, frailty = FALSE) 
sim1.res.beta0.A2.n500.highcensoring <- MonteCarlo_loop(n_families = 250, k_fam_size = c(5, 5), theta = 0.00000001, beta_p = 0, s = 3, censoring = T, c0 = 40, population_incidence = population_incidence, breaks = breaks, mean_covar = 0, sd_covar = 1, M = 1000, frailty = FALSE) 
sim1.res.beta0.A2.n750.highcensoring <- MonteCarlo_loop(n_families = 375, k_fam_size = c(5, 5), theta = 0.00000001, beta_p = 0, s = 3, censoring = T, c0 = 40, population_incidence = population_incidence, breaks = breaks, mean_covar = 0, sd_covar = 1, M = 1000, frailty = FALSE) 

# Scenario A3
sim1.res.beta0.A3.n250.highcensoring <- MonteCarlo_loop(n_families = 125, k_fam_size = c(2, 2), theta = 0.00000001, beta_p = 0, s = 1, censoring = T, c0 = 40, population_incidence = population_incidence, breaks = breaks, mean_covar = 0, sd_covar = 1, M = 1000, frailty = FALSE) 
sim1.res.beta0.A3.n500.highcensoring <- MonteCarlo_loop(n_families = 250, k_fam_size = c(2, 2), theta = 0.00000001, beta_p = 0, s = 1, censoring = T, c0 = 40, population_incidence = population_incidence, breaks = breaks, mean_covar = 0, sd_covar = 1, M = 1000, frailty = FALSE) 
sim1.res.beta0.A3.n750.highcensoring <- MonteCarlo_loop(n_families = 375, k_fam_size = c(2, 2), theta = 0.00000001, beta_p = 0, s = 1, censoring = T, c0 = 40, population_incidence = population_incidence, breaks = breaks, mean_covar = 0, sd_covar = 1, M = 1000, frailty = FALSE) 

############
# BETA  =  0.3
############
# Simulation Setup for Beta = 0.3 (mild Effect Size)
# ----------------------------------------------
# - `population_incidence`: Extracted incidence data for weight calculations fore beta = 0
population_incidence<-population_incidence_matrix[, 2]
# - Objective: Evaluate model performance with beta = 0.3, across different number of families (250, 500, 750) and ascertainment scenarios (A1, A2, A3).
#   * A1: mild outcome-dependent sampling with family size 5 and s = 1
#   * A2: moderate outcome-dependent sampling with family size 5 and s = 3
#   * A3: strong outcome-dependent sampling with family size 2 and s = 1

# Simulation Runs
# ---------------

# Scenario A1
sim1.res.beta03.A1.n250.highcensoring <- MonteCarlo_loop(n_families = 125, k_fam_size = c(5, 5), theta = 0.00000001, beta_p = 0.3, s = 1, censoring = T, c0 = 40, population_incidence = population_incidence, breaks = breaks, mean_covar = 0, sd_covar = 1, M = 1000, frailty = FALSE) 
sim1.res.beta03.A1.n500.highcensoring <- MonteCarlo_loop(n_families = 250, k_fam_size = c(5, 5), theta = 0.00000001, beta_p = 0.3, s = 1, censoring = T, c0 = 40, population_incidence = population_incidence, breaks = breaks, mean_covar = 0, sd_covar = 1, M = 1000, frailty = FALSE) 
sim1.res.beta03.A1.n750.highcensoring <- MonteCarlo_loop(n_families = 375, k_fam_size = c(5, 5), theta = 0.00000001, beta_p = 0.3, s = 1, censoring = T, c0 = 40, population_incidence = population_incidence, breaks = breaks, mean_covar = 0, sd_covar = 1, M = 1000, frailty = FALSE) 

# Scenario A2
sim1.res.beta03.A2.n250.highcensoring <- MonteCarlo_loop(n_families = 125, k_fam_size = c(5, 5), theta = 0.00000001, beta_p = 0.3, s = 3, censoring = T, c0 = 40, population_incidence = population_incidence, breaks = breaks, mean_covar = 0, sd_covar = 1, M = 1000, frailty = FALSE) 
sim1.res.beta03.A2.n500.highcensoring <- MonteCarlo_loop(n_families = 250, k_fam_size = c(5, 5), theta = 0.00000001, beta_p = 0.3, s = 3, censoring = T, c0 = 40, population_incidence = population_incidence, breaks = breaks, mean_covar = 0, sd_covar = 1, M = 1000, frailty = FALSE) 
sim1.res.beta03.A2.n750.highcensoring <- MonteCarlo_loop(n_families = 375, k_fam_size = c(5, 5), theta = 0.00000001, beta_p = 0.3, s = 3, censoring = T, c0 = 40, population_incidence = population_incidence, breaks = breaks, mean_covar = 0, sd_covar = 1, M = 1000, frailty = FALSE) 

# Scenario A3
sim1.res.beta03.A3.n250.highcensoring <- MonteCarlo_loop(n_families = 125, k_fam_size = c(2, 2), theta = 0.00000001, beta_p = 0.3, s = 1, censoring = T, c0 = 40, population_incidence = population_incidence, breaks = breaks, mean_covar = 0, sd_covar = 1, M = 1000, frailty = FALSE) 
sim1.res.beta03.A3.n500.highcensoring <- MonteCarlo_loop(n_families = 250, k_fam_size = c(2, 2), theta = 0.00000001, beta_p = 0.3, s = 1, censoring = T, c0 = 40, population_incidence = population_incidence, breaks = breaks, mean_covar = 0, sd_covar = 1, M = 1000, frailty = FALSE) 
sim1.res.beta03.A3.n750.highcensoring <- MonteCarlo_loop(n_families = 375, k_fam_size = c(2, 2), theta = 0.00000001, beta_p = 0.3, s = 1, censoring = T, c0 = 40, population_incidence = population_incidence, breaks = breaks, mean_covar = 0, sd_covar = 1, M = 1000, frailty = FALSE) 

##########
# BETA  =  1
##########
# Simulation Setup for Beta = 1 (Strong Effect Size)
# ----------------------------------------------
# - `population_incidence`: Extracted incidence data for weight calculations fore beta = 0
population_incidence <- population_incidence_matrix[, 3]
# - Objective: Evaluate model performance with beta = 1, across different number of families (250, 500, 750) and ascertainment scenarios (A1, A2, A3).
#   * A1: mild outcome-dependent sampling with family size 5 and s = 1
#   * A2: moderate outcome-dependent sampling with family size 5 and s = 3
#   * A3: strong outcome-dependent sampling with family size 2 and s = 1

# Simulation Runs
# ---------------

# Scenario A1
sim1.res.beta1.A1.n250.highcensoring <- MonteCarlo_loop(n_families = 125, k_fam_size = c(5, 5), theta = 0.00000001, beta_p = 1, s = 1, censoring = T, c0 = 40, population_incidence = population_incidence, breaks = breaks, mean_covar = 0, sd_covar = 1, M = 1000, frailty = FALSE) 
sim1.res.beta1.A1.n500.highcensoring <- MonteCarlo_loop(n_families = 250, k_fam_size = c(5, 5), theta = 0.00000001, beta_p = 1, s = 1, censoring = T, c0 = 40, population_incidence = population_incidence, breaks = breaks, mean_covar = 0, sd_covar = 1, M = 1000, frailty = FALSE) 
sim1.res.beta1.A1.n750.highcensoring <- MonteCarlo_loop(n_families = 375, k_fam_size = c(5, 5), theta = 0.00000001, beta_p = 1, s = 1, censoring = T, c0 = 40, population_incidence = population_incidence, breaks = breaks, mean_covar = 0, sd_covar = 1, M = 1000, frailty = FALSE) 

# Scenario A2
sim1.res.beta1.A2.n250.highcensoring <- MonteCarlo_loop(n_families = 125, k_fam_size = c(5, 5), theta = 0.00000001, beta_p = 1, s = 3, censoring = T, c0 = 40, population_incidence = population_incidence, breaks = breaks, mean_covar = 0, sd_covar = 1, M = 1000, frailty = FALSE) 
sim1.res.beta1.A2.n500.highcensoring <- MonteCarlo_loop(n_families = 250, k_fam_size = c(5, 5), theta = 0.00000001, beta_p = 1, s = 3, censoring = T, c0 = 40, population_incidence = population_incidence, breaks = breaks, mean_covar = 0, sd_covar = 1, M = 1000, frailty = FALSE) 
sim1.res.beta1.A2.n750.highcensoring <- MonteCarlo_loop(n_families = 375, k_fam_size = c(5, 5), theta = 0.00000001, beta_p = 1, s = 3, censoring = T, c0 = 40, population_incidence = population_incidence, breaks = breaks, mean_covar = 0, sd_covar = 1, M = 1000, frailty = FALSE) 

# Scenario A3
sim1.res.beta1.A3.n250.highcensoring <- MonteCarlo_loop(n_families = 125, k_fam_size = c(2, 2), theta = 0.00000001, beta_p = 1, s = 1, censoring = T, c0 = 40, population_incidence = population_incidence, breaks = breaks, mean_covar = 0, sd_covar = 1, M = 1000, frailty = FALSE) 
sim1.res.beta1.A3.n500.highcensoring <- MonteCarlo_loop(n_families = 250, k_fam_size = c(2, 2), theta = 0.00000001, beta_p = 1, s = 1, censoring = T, c0 = 40, population_incidence = population_incidence, breaks = breaks, mean_covar = 0, sd_covar = 1, M = 1000, frailty = FALSE) 
sim1.res.beta1.A3.n750.highcensoring <- MonteCarlo_loop(n_families = 375, k_fam_size = c(2, 2), theta = 0.00000001, beta_p = 1, s = 1, censoring = T, c0 = 40, population_incidence = population_incidence, breaks = breaks, mean_covar = 0, sd_covar = 1, M = 1000, frailty = FALSE) 


# Combine results as rows in a data frame
results_df <- data.frame(
  beta = c(rep(0, 9), rep(0.3, 9), rep(1, 9)),  # Column for beta values
  scenario = rep(c(rep("A1",3),rep("A2",3),rep("A3",3)), 3),       # Column for scenario 
  N = rep(c(250, 500, 750), 9),                 # Column for number of families
  results = I(list(
    sim1.res.beta0.A1.n250.highcensoring[-13], 
    sim1.res.beta0.A1.n500.highcensoring[-13], 
    sim1.res.beta0.A1.n750.highcensoring[-13], 
    
    sim1.res.beta0.A2.n250.highcensoring[-13], 
    sim1.res.beta0.A2.n500.highcensoring[-13], 
    sim1.res.beta0.A2.n750.highcensoring[-13], 
    
    sim1.res.beta0.A3.n250.highcensoring[-13], 
    sim1.res.beta0.A3.n500.highcensoring[-13], 
    sim1.res.beta0.A3.n750.highcensoring[-13], 
    
    sim1.res.beta03.A1.n250.highcensoring[-13], 
    sim1.res.beta03.A1.n500.highcensoring[-13], 
    sim1.res.beta03.A1.n750.highcensoring[-13], 
    
    sim1.res.beta03.A2.n250.highcensoring[-13], 
    sim1.res.beta03.A2.n500.highcensoring[-13], 
    sim1.res.beta03.A2.n750.highcensoring[-13], 
    
    sim1.res.beta03.A3.n250.highcensoring[-13], 
    sim1.res.beta03.A3.n500.highcensoring[-13], 
    sim1.res.beta03.A3.n750.highcensoring[-13], 
    
    sim1.res.beta1.A1.n250.highcensoring[-13], 
    sim1.res.beta1.A1.n500.highcensoring[-13], 
    sim1.res.beta1.A1.n750.highcensoring[-13], 
    
    sim1.res.beta1.A2.n250.highcensoring[-13], 
    sim1.res.beta1.A2.n500.highcensoring[-13], 
    sim1.res.beta1.A2.n750.highcensoring[-13], 
    
    sim1.res.beta1.A3.n250.highcensoring[-13], 
    sim1.res.beta1.A3.n500.highcensoring[-13], 
    sim1.res.beta1.A3.n750.highcensoring[-13]
  ))
)

# Expand the results column into individual columns in the data frame
expanded_results_df <- do.call(rbind, lapply(results_df$results, function(x) as.data.frame(t(x))))
# Set column names for the expanded results columns
colnames(expanded_results_df) <- c("N_bar", "%cens", rep(c("reBias", "MSE", "Coverage"), 2), "Invalidweights", "reBias", "MSE", "Coverage")
# Combine the metadata and results columns
final_results_df <- cbind(results_df[, 1:3], expanded_results_df)
final_results_df[, 5] <- final_results_df[, 5]*100
# Round columns 4 and 5 in `final_results_df` to 0 decimal places
final_results_df[, 4:5] <- round(final_results_df[, 4:5], 0)
# Round columns 6 to 15 in `final_results_df` to 0 decimal places
final_results_df[, 6:15] <- round(final_results_df[, 6:15], 3)


# Create the "results" folder if it doesn't already exist
if (!dir.exists("results")) dir.create("results")

# Save the combined data frame to a CSV file
write.csv(final_results_df, file = "results/Table3.csv", row.names = FALSE)

##############
# SIMULATION 2: Model Performance with Unobserved Heterogeneity (controlled by parameter theta)
# ------------------------------
# - Results are provided in a single table (Table 4)
#   Two levels of unobserved heterogeneity are considered (low, theta = 0.1; high, theta = 1) 
#   The level of censoring is fixed at medium level (C~exp(60))
#   500 families are considered
##############

# Low level of unobserved heterogeneity (theta = 0.1) 
# ------------------------------------------------

###########
# BETA = 0
###########
# Simulation Setup for Beta = 0 (Null Effect Size)
# ----------------------------------------------
# - `population_incidence`: Extracted incidence data for weight calculations fore beta = 0 and theta = 0.1
population_incidence <- population_incidence_matrix[, 4]

# Simulation Runs
# ---------------

# Scenario A1
sim2.res.theta01.beta0.A1.n500.mediumcensoring <- MonteCarlo_loop(n_families = 250, k_fam_size = c(5, 5), theta = 0.1, beta_p = 0, s = 1, censoring = T, c0 = 60, population_incidence = population_incidence, breaks = breaks, mean_covar = 0, sd_covar = 1, M = 1000, frailty = TRUE) 
# Scenario A2
sim2.res.theta01.beta0.A2.n500.mediumcensoring <- MonteCarlo_loop(n_families = 250, k_fam_size = c(5, 5), theta = 0.1, beta_p = 0, s = 3, censoring = T, c0 = 60, population_incidence = population_incidence, breaks = breaks, mean_covar = 0, sd_covar = 1, M = 1000, frailty = TRUE) 
# Scenario A3
sim2.res.theta01.beta0.A3.n500.mediumcensoring <- MonteCarlo_loop(n_families = 250, k_fam_size = c(2, 2), theta = 0.1, beta_p = 0, s = 1, censoring = T, c0 = 60, population_incidence = population_incidence, breaks = breaks, mean_covar = 0, sd_covar = 1, M = 1000, frailty = TRUE) 

############
# BETA = 0.3
############
# Simulation Setup for Beta = 0.3
# -------------------------------
# - `population_incidence`: Extracted incidence data for weight calculations fore beta = 0.3 and theta = 0.1
population_incidence <- population_incidence_matrix[, 5]

# Simulation Runs
# ---------------

# Scenario A1
sim2.res.theta01.beta03.A1.n500.mediumcensoring <- MonteCarlo_loop(n_families = 250, k_fam_size = c(5, 5), theta = 0.1, beta_p = 0.3, s = 1, censoring = T, c0 = 60, population_incidence = population_incidence, breaks = breaks, mean_covar = 0, sd_covar = 1, M = 1000, frailty = TRUE) 
# Scenario A2
sim2.res.theta01.beta03.A2.n500.mediumcensoring <- MonteCarlo_loop(n_families = 250, k_fam_size = c(5, 5), theta = 0.1, beta_p = 0.3, s = 3, censoring = T, c0 = 60, population_incidence = population_incidence, breaks = breaks, mean_covar = 0, sd_covar = 1, M = 1000, frailty = TRUE) 
# Scenario A3
sim2.res.theta01.beta03.A3.n500.mediumcensoring <- MonteCarlo_loop(n_families = 250, k_fam_size = c(2, 2), theta = 0.1, beta_p = 0.3, s = 1, censoring = T, c0 = 60, population_incidence = population_incidence, breaks = breaks, mean_covar = 0, sd_covar = 1, M = 1000, frailty = TRUE) 

##########
# BETA = 1
##########
# Simulation Setup for Beta = 1
# -------------------------------
# - `population_incidence`: Extracted incidence data for weight calculations fore beta = 1 and theta = 0.1
population_incidence <- population_incidence_matrix[, 6]

# Simulation Runs
# ---------------

# Scenario A1
sim2.res.theta01.beta1.A1.n500.mediumcensoring <- MonteCarlo_loop(n_families = 250, k_fam_size = c(5, 5), theta = 0.1, beta_p = 1, s = 1, censoring = T, c0 = 60, population_incidence = population_incidence, breaks = breaks, mean_covar = 0, sd_covar = 1, M = 1000, frailty = TRUE) 
# Scenario A2
sim2.res.theta01.beta1.A2.n500.mediumcensoring <- MonteCarlo_loop(n_families = 250, k_fam_size = c(5, 5), theta = 0.1, beta_p = 1, s = 3, censoring = T, c0 = 60, population_incidence = population_incidence, breaks = breaks, mean_covar = 0, sd_covar = 1, M = 1000, frailty = TRUE) 
# Scenario A3
sim2.res.theta01.beta1.A3.n500.mediumcensoring <- MonteCarlo_loop(n_families = 250, k_fam_size = c(2, 2), theta = 0.1, beta_p = 1, s = 1, censoring = T, c0 = 60, population_incidence = population_incidence, breaks = breaks, mean_covar = 0, sd_covar = 1, M = 1000, frailty = TRUE) 

# High level of unobserved heterogeneity (theta = 1) 
# ------------------------------------------------

###########
# BETA = 0
###########
# Simulation Setup for Beta = 0 (Null Effect Size)
# ----------------------------------------------
# - `population_incidence`: Extracted incidence data for weight calculations fore beta = 0 and theta = 1
population_incidence <- population_incidence_matrix[, 7]

# Simulation Runs
# ---------------

# Scenario A1
sim2.res.theta1.beta0.A1.n500.mediumcensoring <- MonteCarlo_loop(n_families = 250, k_fam_size = c(5, 5), theta = 1, beta_p = 0, s = 1, censoring = T, c0 = 60, population_incidence = population_incidence, breaks = breaks, mean_covar = 0, sd_covar = 1, M = 1000, frailty = TRUE) 
# Scenario A2
sim2.res.theta1.beta0.A2.n500.mediumcensoring <- MonteCarlo_loop(n_families = 250, k_fam_size = c(5, 5), theta = 1, beta_p = 0, s = 3, censoring = T, c0 = 60, population_incidence = population_incidence, breaks = breaks, mean_covar = 0, sd_covar = 1, M = 1000, frailty = TRUE) 
# Scenario A3
sim2.res.theta1.beta0.A3.n500.mediumcensoring <- MonteCarlo_loop(n_families = 250, k_fam_size = c(2, 2), theta = 1, beta_p = 0, s = 1, censoring = T, c0 = 60, population_incidence = population_incidence, breaks = breaks, mean_covar = 0, sd_covar = 1, M = 1000, frailty = TRUE) 

############
# BETA  =  0.3
############
# Simulation Setup for Beta  =  0.3
# -------------------------------
# - `population_incidence`: Extracted incidence data for weight calculations fore beta = 0.3 and theta = 1
population_incidence <- population_incidence_matrix[, 8]

# Simulation Runs
# ---------------

# Scenario A1
sim2.res.theta1.beta03.A1.n500.mediumcensoring <- MonteCarlo_loop(n_families = 250, k_fam_size = c(5, 5), theta = 1, beta_p = 0.3, s = 1, censoring = T, c0 = 60, population_incidence = population_incidence, breaks = breaks, mean_covar = 0, sd_covar = 1, M = 1000, frailty = TRUE) 
# Scenario A2
sim2.res.theta1.beta03.A2.n500.mediumcensoring <- MonteCarlo_loop(n_families = 250, k_fam_size = c(5, 5), theta = 1, beta_p = 0.3, s = 3, censoring = T, c0 = 60, population_incidence = population_incidence, breaks = breaks, mean_covar = 0, sd_covar = 1, M = 1000, frailty = TRUE) 
# Scenario A3
sim2.res.theta1.beta03.A3.n500.mediumcensoring <- MonteCarlo_loop(n_families = 250, k_fam_size = c(2, 2), theta = 1, beta_p = 0.3, s = 1, censoring = T, c0 = 60, population_incidence = population_incidence, breaks = breaks, mean_covar = 0, sd_covar = 1, M = 1000, frailty = TRUE) 


##########
# BETA = 1
##########
# Simulation Setup for Beta = 1
# -------------------------------
# - `population_incidence`: Extracted incidence data for weight calculations fore beta = 1 and theta = 1
population_incidence <- population_incidence_matrix[, 9]

# Simulation Runs
# ---------------

# Scenario A1
sim2.res.theta1.beta1.A1.n500.mediumcensoring <- MonteCarlo_loop(n_families = 250, k_fam_size = c(5, 5), theta = 1, beta_p = 1, s = 1, censoring = T, c0 = 60, population_incidence = population_incidence, breaks = breaks, mean_covar = 0, sd_covar = 1, M = 1000, frailty = TRUE) 
# Scenario A2
sim2.res.theta1.beta1.A2.n500.mediumcensoring <- MonteCarlo_loop(n_families = 250, k_fam_size = c(5, 5), theta = 1, beta_p = 1, s = 3, censoring = T, c0 = 60, population_incidence = population_incidence, breaks = breaks, mean_covar = 0, sd_covar = 1, M = 1000, frailty = TRUE) 
# Scenario A3
sim2.res.theta1.beta1.A3.n500.mediumcensoring <- MonteCarlo_loop(n_families = 250, k_fam_size = c(2, 2), theta = 1, beta_p = 1, s = 1, censoring = T, c0 = 60, population_incidence = population_incidence, breaks = breaks, mean_covar = 0, sd_covar = 1, M = 1000, frailty = TRUE) 

# Combine results as rows in a data frame
results_df <- data.frame(
  theta  =  c(rep(0.1, 9), rep(1, 9)),                   # Column for theta values
  beta = rep(c(rep(0, 3), rep(0.3, 3), rep(1, 3)), 2), # Column for beta values
  scenario = rep(c("A1", "A2", "A3"), 6),              # Column for scenario 
  N = rep(500, 18),                                    # Column for number of families
  results = I(list(
    sim2.res.theta01.beta0.A1.n500.mediumcensoring[-c(1, 2)], 
    sim2.res.theta01.beta0.A2.n500.mediumcensoring[-c(1, 2)], 
    sim2.res.theta01.beta0.A3.n500.mediumcensoring[-c(1, 2)], 

    sim2.res.theta01.beta03.A1.n500.mediumcensoring[-c(1, 2)], 
    sim2.res.theta01.beta03.A2.n500.mediumcensoring[-c(1, 2)], 
    sim2.res.theta01.beta03.A3.n500.mediumcensoring[-c(1, 2)], 
    
    sim2.res.theta01.beta1.A1.n500.mediumcensoring[-c(1, 2)], 
    sim2.res.theta01.beta1.A2.n500.mediumcensoring[-c(1, 2)], 
    sim2.res.theta01.beta1.A3.n500.mediumcensoring[-c(1, 2)], 
    
    sim2.res.theta1.beta0.A1.n500.mediumcensoring[-c(1, 2)], 
    sim2.res.theta1.beta0.A2.n500.mediumcensoring[-c(1, 2)], 
    sim2.res.theta1.beta0.A3.n500.mediumcensoring[-c(1, 2)], 
    
    sim2.res.theta1.beta03.A1.n500.mediumcensoring[-c(1, 2)], 
    sim2.res.theta1.beta03.A2.n500.mediumcensoring[-c(1, 2)], 
    sim2.res.theta1.beta03.A3.n500.mediumcensoring[-c(1, 2)], 
    
    sim2.res.theta1.beta1.A1.n500.mediumcensoring[-c(1, 2)], 
    sim2.res.theta1.beta1.A2.n500.mediumcensoring[-c(1, 2)], 
    sim2.res.theta1.beta1.A3.n500.mediumcensoring[-c(1, 2)]
  ))
)

# Expand the results column into individual columns in the data frame
expanded_results_df <- do.call(rbind, lapply(results_df$results, function(x) as.data.frame(t(x))))
# Set column names for the expanded results columns
colnames(expanded_results_df) <- c(rep(c("reBias", "MSE", "Coverage"), 2), "Invalidweights", rep(c("reBias", "MSE", "Coverage"), 2))
# Combine the metadata and results columns
final_results_df <- cbind(results_df[ , 1:4], expanded_results_df)
# Round columns 5 to 18 in `final_results_df` to 0 decimal places
final_results_df[, 5:18] <- round(final_results_df[, 5:18], 3)


# Create the "results" folder if it doesn't already exist
if (!dir.exists("results")) dir.create("results")

# Save the combined data frame to a CSV file
write.csv(final_results_df, file = "results/Table4.csv", row.names = FALSE)
