# Supplementary material for: A New Inverse Probability of Selection Weighted Cox Model to Deal With Outcome‐Dependent Sampling in Survival Analysis
Source: Biom J. 2025 Jun 11;67(3):e70056. doi: 10.1002/bimj.70056 (PMC12159397; doi:10.1002/bimj.70056)
Supplement: Supplementary file 1 — Supporting Information [file BIMJ-67-e70056-s001.zip › Code for Biometrical Journal ThirdCheck/Simulations/simulate_families_noselect.R]

simulate_families_noselect <- function( 
  n_families, k_fam_size, theta, beta, s, mean_covar = 0, sd_covar = 1, censoring = TRUE
  ) {
  ### Function Description:
  # This function simulates family data potentially subject to outcome-dependent sampling, generating exponential survival times for individuals 
  # based on individual-specific covariates, frailty variance, and optional censoring. 
  # Outcome-dependent selection is controlled by parameter s, no extra selection based on the time to event value is imposed
  # It returns a dataset that meets specified family selection criteria.
  
  ### Inputs:
  # n_families       Integer: Number of family per group of families of the same size (total families = length(k_fam_size)* n_families)
  # k_fam_size       Vector: Family sizes; e.g., c(5, 5) means there are two groups of families of size 5
  # theta            Real number: Used as shape parameter for gamma-distributed frailty term
  # beta             Real number: Effect size of continuous covariate on time-to-event
  # s                Integer: Selection criterion; number of cases required in a family for inclusion in final dataset
  # mean_covar       Mean of the continuous covariate (default = 0)
  # sd_covar         Standard deviation of the continuous covariate (default = 1)
  # censoring        Boolean: If FALSE, only administrative censoring at 100; if TRUE, random censoring applied
  # c0               Real number: Scale parameter for random censoring exponential distribution (if censoring is TRUE)
  
  ### Output:
  # dat              Data frame containing simulated family data, selected based on criteria
  
  # Begin function -------------------------------------------------------------------------------------------  
  
  # Define family sizes for all families 
  k <- rep(k_fam_size, n_families)
  
  # Calculate total number of individuals and simulate dichotomous covariate: ----------------------------------------
  
  nn <- sum(table(k) * sort(unique(k)))  # Total number of individuals in all families together.
  x <- rnorm(nn, mean = mean_covar, sd = sd_covar)  # Continuous covariate following the normal distribution with specified mean and sd.
  x <- sample(x, length(x))  # Shuffle the covariate values in a random fashion.
  
  
  # Simulate a random frailty term for each family from gamma distribution: -------------------------------------------
  
  u <- rep(rgamma(length(k), shape = 1 / theta, rate = 1 / theta), k)
  
  
  # Hazard rates per individual (exponential hazard): ----------------------------------------------------------------
  
  my_rates <- u * exp(beta * x) * 1 / 60
  
  
  # Survival times: -------------------------------------------------------------------------------------------
  
  y <- rexp(length(x), rate = my_rates)  # Follows Weibull (equals exponential for lambda=1) distribution.
  
  
  # Indexes: ----------------------------------------------------------------------------------------------
  
  idi <- rep(1:nn)  # for each individual
  id <- rep(1:length(k), k)  # for each family
  
  
  # Family size for each individual: -----------------------------------------------------------------------
  
  kk <- rep(k, k)  # vector of family sizes per individual
  
  
  # Apply censoring: ----------------------------------------------------------------------------------------
  
  if (censoring == FALSE){  # No censoring, for example in population.
    c <- rep(100, nn)
  } else {
    c <- sapply(1:nn, function(i) min(rexp(nn, rate = 1 / 60)[i], 100))  # assume exponential, truncated at 100.
    #c <- runif(nn, 0,100)  # assume uniform max at 100.
  }
  d <- sapply(1:nn, function(i) ifelse(y[i] < c[i], 1, 0) )  # indicator for censoring: 1 if survival time observed; 0 if censored (survival time remains unobserved)
  y <- sapply(1:nn, function(i) min(y[i], c[i]))  # survival time is minimum of the survival and censoring time; survival time is not observed if censoring time is earlier
  
  
  mat <- data.frame(idi = idi, id = id, x = x, d = d, y = y, kk = kk, u = u)  # Unselected

  
  
  # Select families under selection criterium s, i.e. at least s cases: ------------------------------------------
  # (in pracrtice s=0 when applying this function)
    st <- aggregate(d ~ id, data = mat, FUN = sum)  # Obtain the number of cases per family ID.
    selected_fams <- st$id[which(st$d >= s)]  # Select the specific families by ID.
    
    dat <- mat[which(mat$id %in% selected_fams), ]
    return(as.data.frame(dat))

    # End of function ---------------------------    
}


calculate_incidence<- function(dat, breaks){

#this function is customized for a situation with age intervals of equal size (t)  
t <- breaks[2] - breaks[1]    
# Categorize survival times (y) into age groups based on specified breaks
dat$y_cat <- cut(dat$y, breaks = breaks)

# Store number of cases and unaffected individuals per age group
agegroups.info <- aggregate(idi ~ y_cat + d, data=dat, length)

# Reshape the aggregated data into a wide format with separate columns for cases and censored individuals
agegroups.info <- agegroups.info %>% spread(d, - y_cat)
colnames(agegroups.info) <- c("k", "s_k", "r_k") # k: Age group label, s_k: Number of censored, r_k: Number of cases
agegroups.info[is.na(agegroups.info) == T] = 0 # Replace NA values with 0


# Calculate person years per outcome and age group
personyears <- aggregate(y ~ y_cat + d, data = dat[,c("d", "y_cat", "y"),], sum) %>% spread(d, - y_cat)
# Rename columns for clarity
colnames(personyears) <- c("k", "q_k", "p_k")
# Merge the age groups information with person years
agegroups.info <- merge(agegroups.info, personyears, by = "k")  

# Store names of age groups
labs <- levels(as.factor(dat$y_cat))  

# This row calculates the years before the max break
# (it does not work if not all columns are filled)
agegroups.info$years.before <- breaks[which(breaks != max(breaks))]
q <- agegroups.info$q_k - (agegroups.info$years.before * agegroups.info$s_k)  # Person years among censored individuals.
p <- agegroups.info$p_k - (agegroups.info$years.before * agegroups.info$r_k)  # Person years among cases.
agegroups.info$t <- t  # Years per age group


# Assign variables for convenience
t <- agegroups.info$t
s <- agegroups.info$s_k  # Number of censored.
r <- agegroups.info$r_k  # Number of cases.
k <- agegroups.info$k  # Age group label.
agegroups.info[is.na(agegroups.info) ==T] = 0


# Calculate the number of age groups
cat.per.ind <- as.numeric(dat$y_cat)
n_agegroups <- max(cat.per.ind)

# Iterate over each age group to calculate the incidence rate (mu_k)
for (k in 1:n_agegroups){
  # Calculate the sum of cases and censored individuals in all subsequent age groups
  if(k != n_agegroups){calcsum <- sum(agegroups.info$r_k[(k+1): n_agegroups], agegroups.info$s_k[(k+1): n_agegroups])} else {calcsum <- 0}
  # Calculate the incidence rate for the current age group (mu_k)
  agegroups.info$mu_k[k] = agegroups.info$r_k[k] / (agegroups.info$p_k[k] + agegroups.info$q_k[k] + agegroups.info$t[k] * calcsum)
}

return(agegroups.info$mu_k)
}
