# Supplementary material for: A New Inverse Probability of Selection Weighted Cox Model to Deal With Outcome‐Dependent Sampling in Survival Analysis
Source: Biom J. 2025 Jun 11;67(3):e70056. doi: 10.1002/bimj.70056 (PMC12159397; doi:10.1002/bimj.70056)
Supplement: Supplementary file 1 — Supporting Information [file BIMJ-67-e70056-s001.zip › Code for Biometrical Journal ThirdCheck/Simulations/simulate_families_twosteps.R]

simulate_families <- function( 
  n_families, k_fam_size, theta, beta, s, mean_covar = 0, sd_covar = 1, censoring = TRUE,c0
  ) {
  

  ### Function Description:
  # This function simulates family data subject to outcome-dependent sampling, generating exponential survival times for individuals 
  # based on individual-specific covariates, frailty variance, and optional censoring. 
  # It returns a dataset that meets specified family selection criteria.
 
  ### Inputs:
  # n_families       Integer: Number of family per group of families of the same size (total families = length(k_fam_size)* n_families)
  # k_fam_size       Vector: Family sizes; e.g., c(5, 5) means there are two groups of families of size 5
  # theta            Real number: Used as shape parameter for gamma-distributed frailty term
  # beta             Real number: Effect size of continuous covariate on time-to-event
  # s                Integer: Selection criterion; number of cases required in a family for inclusion in final dataset
  # mean_covar       Mean of the continuous covariate (default = 0)
  # sd_covar         Standard deviation of the continuous covariate (default = 1)
  # censoring        Boolean: If FALSE, only administrative censoring at 100; if TRUE, random censoring applied
  # c0               Real number: Scale parameter for random censoring exponenital distribution (if censoring is TRUE)
  
  ### Output:
  # dat              Data frame containing simulated family data, selected based on criteria

  # Begin function -------------------------------------------------------------------------------------------  

  # Define family sizes for all families 
  k <- rep(k_fam_size, n_families)
  
  # Calculate total number of individuals and simulate  covariate: ----------------------------------------
  
  nn <- sum(table(k) * sort(unique(k)))  # Total number of individuals in all families together.
  x <- rnorm(nn, mean = mean_covar, sd = sd_covar)  # Continuous covariate following the normal distribution with specified mean and sd.
  x <- sample(x, length(x))  # Shuffle the covariate values in a random fashion.
  
  
  # Simulate a random frailty term for each family from gamma distribution: -------------------------------------------
  
  u <- rep(rgamma(length(k), shape = 1 / theta, rate = 1 / theta), k)
  
  
  # Hazard rates per individual (exponential hazard): -------------------------------
  #1/60 guarantees to get exected value of 60, according to human age scale
  my_rates <- u * exp(beta * x) * 1 / 60
  
  
  # Survival times: -------------------------------------------------------------------------------------------
  
  y <- rexp(length(x), rate = my_rates)  
  
  
  # Indexes: ----------------------------------------------------------------------------------------------
  
  idi <- rep(1:nn)  # for each individual
  id <- rep(1:length(k), k)  # for each family
  
  
  # Family size for each individual: -----------------------------------------------------------------------
  
  kk <- rep(k, k)  # vector of family sizes per individual
  
  
  # Apply censoring: ----------------------------------------------------------------------------------------
  
  if (censoring == FALSE){  # No random censoring, for example in population, only administrative censoring at age 100
    c <- rep(100, nn)
  } else{
    c <- sapply(1:nn, function(i) min(rexp(nn, rate = 1 / c0)[i], 100))  # assume exponential for random censoring in follow-up 
                                                                     # and administrative censoring at 100

  }
  d <- sapply(1:nn, function(i) ifelse(y[i] < c[i], 1, 0) )  # censoring indicator: 1 if survival time observed; 0 if censored (survival time remains unobserved)
  y <- sapply(1:nn, function(i) min(y[i], c[i]))  # survival time is minimum of the survival and censoring time; survival time is not observed if censoring time is earlier
  

  
  mat <- data.frame(idi = idi, id = id, x = x, d = d, y = y, kk = kk, u = u)  # Originally simulated data: unselected.
  
  # Select families with at least 1 young case (young means time to event smaller than the sample median:
  
  
  index <- which(mat$y <= quantile(mat$y)[2] & mat$d == 1)
  id_sel <- unique(mat$id[index])
  index <- unlist(lapply(1:length(sort(id_sel)), function(i)which(mat$id == sort(id_sel)[i])))
  mat <- mat[index,]

  # Select families under selection criterium s, i.e. at least s cases: 
 
    st <- aggregate(d ~ id, data = mat, FUN = sum)  # Obtain the number of cases per family ID.
    selected_fams <- st$id[which(st$d >= s)]  # Select the specific families by ID.
    
    dat <- mat[which(mat$id %in% selected_fams), ]

  return(as.data.frame(dat))

  # End of function ---------------------------    
}
