# Supplementary material for: A New Inverse Probability of Selection Weighted Cox Model to Deal With Outcome‐Dependent Sampling in Survival Analysis
Source: Biom J. 2025 Jun 11;67(3):e70056. doi: 10.1002/bimj.70056 (PMC12159397; doi:10.1002/bimj.70056)
Supplement: Supplementary file 1 — Supporting Information [file BIMJ-67-e70056-s001.zip › Code for Biometrical Journal ThirdCheck/Simulations/Simulation_graphic.R]

# Load necessary libraries
library(ggplot2)
sessionInfo()

#########################################
#Plot relative bias beta=0.3 (Figure 1) #
#########################################

# Define the sample sizes, approaches, and censoring levels
approaches <- c("Unweighted", "Weighted", "Generalized weighted")
sample_sizes <- c(250, 500, 750)
censoring_levels <- c("No", "Medium ", "High")

#Scenario A1:
# Create a data frame with bias values for different combinations of sample size, approach, and censoring level for beta = 0.3
bias_values_beta_0.3_A1 <- expand.grid(Sample_Size = sample_sizes,
                                    Approach = approaches,
                                    Censoring_Level = censoring_levels)

# Add bias values for beta = 0.3 scenario A1
bias_values_beta_0.3_A1$Bias <- c(-0.021, -0.017, -0.024,NA ,NA , NA, 0.003, 0.000,
                               0.000, -0.037, -0.037, -0.042, -0.093, -0.089, -0.098, -0.043, -0.041,
                               -0.048, -0.045, -0.040, -0.050, -0.100, -0.102, -0.113, -0.051, -0.045,-0.058)


#Scenario A2:
# Create a data frame with bias values for different combinations of sample size, approach, and censoring level for beta = 0.3
bias_values_beta_0.3_A2 <- expand.grid(Sample_Size = sample_sizes,
                                       Approach = approaches,
                                       Censoring_Level = censoring_levels)

# Add bias values for beta = 0.3 scenario A2
bias_values_beta_0.3_A2$Bias <- c(-0.057, -0.053, -0.061,NA ,NA , NA, -0.022, -0.018,-0.026, -0.202, -0.194, -0.206, -0.112, -0.103, -0.117, -0.132,
                                  -0.124, -0.138, -0.251, -0.244, -0.256, -0.106, -0.119, -0.129, -0.151,-0.146,-0.159)


#Scenario A3:
# Create a data frame with bias values for different combinations of sample size, approach, and censoring level for beta = 0.3
bias_values_beta_0.3_A3 <- expand.grid(Sample_Size = sample_sizes,
                                       Approach = approaches,
                                       Censoring_Level = censoring_levels)

# Add bias values for beta = 0.3 scenario A3
bias_values_beta_0.3_A3$Bias <- c(-0.164, -0.164, -0.163,NA ,NA , NA, 0.018, 0.009,0.013, -0.269, -0.231, -0.217, -0.048, -0.042, -0.044, -0.036,
                                  -0.018, -0.008, -0.296, -0.264, -0.247, 0.004, -0.040, -0.039, -0.015,-0.030,-0.015)


  
# Add a new variable "Scenario" to each dataframe
bias_values_beta_0.3_A1$Scenario <- "A1"
bias_values_beta_0.3_A2$Scenario <- "A2"
bias_values_beta_0.3_A3$Scenario <- "A3"


# Combine the three dataframes into one
combined_bias_values <- rbind(bias_values_beta_0.3_A1, bias_values_beta_0.3_A2,bias_values_beta_0.3_A3)

# Define the color scale for censoring levels
censoring_colors <- c("black", "grey40", "grey80")

# Plot

# Define dodge position to separate points for each scenario within each sample size
dodge_position <- position_dodge(width = 0.5)

# Plot
ggplot(combined_bias_values, aes(x = as.factor(Sample_Size), y = Bias, color = Censoring_Level, shape = Scenario, fill = Censoring_Level)) +
  geom_point(size = 2, position = dodge_position) +  # Apply dodging only once
  labs(x = "Sample Size", y = "Relative bias",
       color = "Censoring Level",
       shape = "Scenario",
       fill = "Censoring Level") +
  ggtitle("") +  
  scale_shape_manual(values = c("A1" = 16, "A2" = 15, "A3" = 17)) +  # Define shapes: circle, square, triangle
  scale_color_manual(values = censoring_colors) +
  scale_fill_manual(values = censoring_colors) +  # Fill with corresponding colors
  theme_minimal() +
  facet_wrap(~ Approach, scales = "fixed") +
  theme(legend.position = "top") +
  coord_cartesian(ylim = c(-0.31, 0.07)) +
  guides(
    shape = guide_legend(order = 1),  # "Scenario" legend first
    color = guide_legend(order = 2, override.aes = list(size = 2, lty = 1, lwd = 3)),
    fill = guide_legend(order = 2)    # "Censoring Level" legend second
  )

output_file <- "results/figure1.pdf"
# Save the plot 
ggsave("results/figure1.pdf",width = 8.27,height=11.69)


#######################################
#Plot relative bias beta=1 (Figure 2) #
#######################################

# Define the sample sizes, approaches, and censoring levels
approaches <- c("Unweighted", "Weighted", "Generalized weighted")
sample_sizes <- c(250, 500, 750)
censoring_levels <- c("No", "Medium ", "High")

#Scenario A1:
# Create a data frame with bias values for different combinations of sample size, approach, and censoring level for beta = 0.3
bias_values_beta_1_A1 <- expand.grid(Sample_Size = sample_sizes,
                                       Approach = approaches,
                                       Censoring_Level = censoring_levels)

# Add bias values for beta =1 scenario A1
bias_values_beta_1_A1$Bias <- c(-0.034, -0.035, -0.037,NA ,NA , NA, 0.008, 0.007,
                                  0.005, -0.063, -0.064, -0.065, -0.039, -0.039, -0.041, -0.002, -0.004,
                                  -0.005, -0.076, -0.075, -0.076, -0.044, -0.045, -0.047, -0.004, -0.005,-0.007)


#Scenario A2:
# Create a data frame with bias values for different combinations of sample size, approach, and censoring level for beta = 0.3
bias_values_beta_1_A2 <- expand.grid(Sample_Size = sample_sizes,
                                       Approach = approaches,
                                       Censoring_Level = censoring_levels)

# Add bias values for beta = 1 scenario A2
bias_values_beta_1_A2$Bias <- c(-0.069, -0.070, -0.072,NA ,NA , NA, -0.018, -0.020,-0.021, -0.173, -0.173, -0.175, -0.045, -0.047, -0.050, -0.060,
                                  -0.063, -0.065, -0.220, -0.212, -0.215, -0.048, -0.050, -0.054, -0.072,-0.070,-0.074)


#Scenario A3:
# Create a data frame with bias values for different combinations of sample size, approach, and censoring level for beta = 0.3
bias_values_beta_1_A3 <- expand.grid(Sample_Size = sample_sizes,
                                       Approach = approaches,
                                       Censoring_Level = censoring_levels)

# Add bias values for beta = 1 scenario A3
bias_values_beta_1_A3$Bias <- c(-0.193, -0.205, -0.206,NA ,NA , NA, 0.040, 0.026,0.023, -0.308, -0.282, -0.272, 0.005, -0.004, -0.003, 0.025,
                                  0.027, 0.034, -0.331, -0.314, -0.300, 0.010, -0.002, -0.004, 0.042,0.031,0.036)


# Add a new variable "Scenario" to each dataframe
bias_values_beta_1_A1$Scenario <- "A1"
bias_values_beta_1_A2$Scenario <- "A2"
bias_values_beta_1_A3$Scenario <- "A3"


# Combine the three dataframes into one
combined_bias_values <- rbind(bias_values_beta_1_A1, bias_values_beta_1_A2,bias_values_beta_1_A3)

# Define the color scale for censoring levels
censoring_colors <- c("black", "grey40", "grey80")

# Define dodge position to separate points for each scenario within each sample size
dodge_position <- position_dodge(width = 0.5)

# Plot
ggplot(combined_bias_values, aes(x = as.factor(Sample_Size), y = Bias, color = Censoring_Level, shape = Scenario, fill = Censoring_Level)) +
  geom_point(size = 2, position = dodge_position) +  # Apply dodging only once
  labs(x = "Sample Size", y = "Relative bias",
       color = "Censoring Level",
       shape = "Scenario",
       fill = "Censoring Level") +
  ggtitle("") +  
  scale_shape_manual(values = c("A1" = 16, "A2" = 15, "A3" = 17)) +  # Define shapes: circle, square, triangle
  scale_color_manual(values = censoring_colors) +
  scale_fill_manual(values = censoring_colors) +  # Fill with corresponding colors
  theme_minimal() +
  facet_wrap(~ Approach, scales = "fixed") +
  theme(legend.position = "top") +
  coord_cartesian(ylim = c(-0.31, 0.07)) +
  guides(
    shape = guide_legend(order = 1),  # "Scenario" legend first
    color = guide_legend(order = 2, override.aes = list(size = 2, lty = 1, lwd = 3)),
    fill = guide_legend(order = 2)    # "Censoring Level" legend second
  )

output_file <- "results/figure1.pdf"
# Save the plot 
ggsave("results/figure2.pdf",width = 8.27,height=11.69)


# Plot
ggplot(combined_bias_values, aes(x = as.factor(Sample_Size), y = Bias, color = Censoring_Level, shape = Scenario, fill = Censoring_Level)) +
  geom_point(size = 2) +  # Reduce size for circles
  geom_point(data = combined_bias_values[combined_bias_values$Scenario == "A2", ], size = 2, shape = 15) +  # Add squares for Scenario A2
  geom_point(data = combined_bias_values[combined_bias_values$Scenario == "A3", ], size = 2, shape = 17) +  # Add triangle
  geom_line(size = 0.7) +
  labs(x = "Sample Size", y = "Relative bias",
       color = "Censoring level",
       shape = "Scenario",
       fill = "Censoring level")+
  ggtitle("") +
  scale_color_manual(values = censoring_colors) +
  scale_fill_manual(values = censoring_colors) +  # Fill with corresponding colors
  scale_shape_manual(values = c("A1" = 16, "A2" = 15,"A3" = 17)) +  # Circles for Original, Squares for Scenario A2
  theme_minimal() +
  facet_wrap(~ Approach, scales = "fixed") +
  theme(legend.position = "top") +
  coord_cartesian(ylim = c(-0.28, 0.28))+
  guides(color = guide_legend(override.aes = list(size = 2,lty=1,lwd=3)))
