# Supplementary material for: A New Inverse Probability of Selection Weighted Cox Model to Deal With Outcome‐Dependent Sampling in Survival Analysis
Source: Biom J. 2025 Jun 11;67(3):e70056. doi: 10.1002/bimj.70056 (PMC12159397; doi:10.1002/bimj.70056)
Supplement: Supplementary file 1 — Supporting Information [file BIMJ-67-e70056-s001.zip › Code for Biometrical Journal ThirdCheck/Synthetic Data Analysis/SyntheticColorectalCancerDataAnalysis.Rmd]

---
title: "Analysis of synthetic colorectal cancer dataset"
output: html_document
date: "2024-10-26"
---

```{r setup, include=FALSE}
knitr::opts_chunk$set(echo = TRUE)
library(survival)
library(frailtyEM)
library(knitr)
library(tidyverse)
library(dplyr)
# Version information for reproducibility
# Output from `sessionInfo()` after loading all packages:
# R version 4.4.1 (2024-06-14 ucrt)
# Platform: x86_64-w64-mingw32/x64
# Running under: Windows 10 x64 (build 19045)

# Matrix products: default


# locale:
# [1] LC_COLLATE=Dutch_Netherlands.utf8  LC_CTYPE=Dutch_Netherlands.utf8    LC_MONETARY=Dutch_Netherlands.utf8 LC_NUMERIC=C                      
# [5] LC_TIME=Dutch_Netherlands.utf8    

# time zone: Europe/Amsterdam
# tzcode source: internal

# attached base packages:
#[1] parallel  stats4    stats     graphics  grDevices utils     datasets  methods   base     

# other attached packages:
# [1] lubridate_1.9.3             forcats_1.0.0               stringr_1.5.1               purrr_1.0.2                 
# readr_2.1.5                
# [6] tibble_3.2.1                tidyverse_2.0.0             knitr_1.48                  ggplot2_3.5.1       dplyr_1.1.4                
# [11] frailtyEM_1.0.1             tidyr_1.3.1                 survival_3.6-4              minfi_1.50.0       bumphunter_1.46.0          
# [16] locfit_1.5-9.10             iterators_1.0.14            foreach_1.5.2               Biostrings_2.72.1  XVector_0.44.0             
# [21] SummarizedExperiment_1.34.0 Biobase_2.64.0              MatrixGenerics_1.16.0       matrixStats_1.4.1           GenomicRanges_1.56.2       
#[26] GenomeInfoDb_1.40.1         IRanges_2.38.1              S4Vectors_0.42.1            BiocGenerics_0.50.0         limma_3.60.6               

# loaded via a namespace (and not attached):
#  [1] RColorBrewer_1.1-3        rstudioapi_0.17.0         jsonlite_1.8.9            magrittr_2.0.3            GenomicFeatures_1.56.0    rmarkdown_2.28           
#  [7] farver_2.1.2              ragg_1.3.3                BiocIO_1.14.0             zlibbioc_1.50.0           vctrs_0.6.5               multtest_2.60.0          
# [13] memoise_2.0.1             Rsamtools_2.20.0          DelayedMatrixStats_1.26.0 RCurl_1.98-1.16           askpass_1.2.1             htmltools_0.5.8.1        
# [19] S4Arrays_1.4.1            curl_5.2.3                Rhdf5lib_1.26.0           SparseArray_1.4.8         rhdf5_2.48.0              nor1mix_1.3-3            
# [25] plyr_1.8.9                cachem_1.1.0              GenomicAlignments_1.40.0  lifecycle_1.0.4           pkgconfig_2.0.3           Matrix_1.7-0             
# [31] R6_2.5.1                  fastmap_1.2.0             GenomeInfoDbData_1.2.12   digest_0.6.37             numDeriv_2016.8-1.1       colorspace_2.1-1         
# [37] siggenes_1.78.0           reshape_0.8.9             AnnotationDbi_1.66.0      textshaping_0.4.0         RSQLite_2.3.7             base64_2.0.2             
# [43] labeling_0.4.3            timechange_0.3.0          fansi_1.0.6               httr_1.4.7                abind_1.4-8               compiler_4.4.1           
# [49] beanplot_1.3.1            rngtools_1.5.2            bit64_4.5.2               withr_3.0.1               BiocParallel_1.38.0       DBI_1.2.3                
# [55] HDF5Array_1.32.1          MASS_7.3-60.2             openssl_2.2.2             DelayedArray_0.30.1       rjson_0.2.23              tools_4.4.1              
# [61] glue_1.7.0                quadprog_1.5-8            restfulr_0.0.15           nlme_3.1-164              rhdf5filters_1.16.0       grid_4.4.1               
# [67] generics_0.1.3            gtable_0.3.5              tzdb_0.4.0                preprocessCore_1.66.0     data.table_1.16.2         hms_1.1.3                
# [73] xml2_1.3.6                utf8_1.2.4                pillar_1.9.0              genefilter_1.86.0         splines_4.4.1             lattice_0.22-6           
# [79] rtracklayer_1.64.0        bit_4.5.0                 GEOquery_2.72.0           annotate_1.82.0           tidyselect_1.2.1          expint_0.1-8             
# [85] xfun_0.47                 expm_1.0-0                scrime_1.3.5              statmod_1.5.0             stringi_1.8.4             UCSC.utils_1.0.0         
# [91] yaml_2.3.10               evaluate_1.0.1            codetools_0.2-20          msm_1.8.1                 cli_3.6.3                 systemfonts_1.1.0        
# [97] xtable_1.8-4              munsell_0.5.1             Rcpp_1.0.13               png_0.1-8                 XML_3.99-0.17             blob_1.2.4               
#[103] mclust_6.1.1              doRNG_1.8.6               sparseMatrixStats_1.16.0  bitops_1.0-9              mvtnorm_1.3-1             scales_1.3.0             
#[109] illuminaio_0.46.0         crayon_1.5.3              rlang_1.1.4               KEGGREST_1.44.1  
```
# Introduction
This document presents the analysis of a synthetic data based on real colorectal cancer data. The synthetic dataset was obtained using the function syn from synthpop R package; using parametric methods (method="parametric").

# Load dataset and required functions for analysis
```{r}
# Set the working directory to the 'Synthetic Data Analysis' folder, load dataset, and  source required scripts for weight calculation

#setwd("Synthetic Data Analysis")
data<-read.table("SyntheticDataPMS2.txt",header=T,sep="") 
source("../Simulations/prepare_data_calculate_weights.R")
```

# Preprocessing and descriptive analysis of the dataset
```{r}

data$idi<-1:nrow(data)# add individual indicator

#Censor events at 80 or older age due tue scarcity of events (in line to what is done in the analysis with the real data)
data$d[data$y>=76]<-0
data$y[data$y>=76]<-75
```
The synthetic dataset presents a similar level of censoring (`r round(table(data$d)[1]/nrow(data)*100,0)` \%) and family size distribution than the real colorectal cancer dataset.

```{r}
barplot(table(table(data$famid)),xlab="Number of family members",ylab="Frequency")
```

# Construction of weights 
This analysis uses population 5-year incidence rates for PMS2 carriers, calculated using data from the Netherlands in 2011 (source [Netherlands Cancer Institute](https://nkr-cijfers.iknl.nl/viewer/incidentie-per-jaar?language=en&viewerId=3de61d2a-76af-41fe-a01f-721e3d7bb50a) and published HRs for PMS2 carriers.

```{r}
# Define age groups as intervals for analysis, with each interval representing a 5-year age range.
breaks = c(25,30,35,40,45,50,55,60,65,70,75)
# Set population incidence rates per age group (per 100,000 individuals) as a vector.
# These values represent cancer incidence rates for each age range defined in 'breaks'.
mu_k<-c(
1.97*20.59,
3.37*20.59,
7.12*20.59,
11.98*17.06,
30.38*17.06,
60.41*3.66,
112.48*3.66,
175.45*6.92,
291.36*6.92,
405.12)/100000
```


We will now calculate the weights using both the traditional weighted cohort approach and the newly proposed generalized weighted cohort method.

```{r}
# Prepare the data for analysis by using the 'Prepare_data' function.
# This function takes the dataset 'data', population incidence rates 'mu_k', and age group breaks 'breaks'.
df<-Prepare_data(dat=data, population_incidence=mu_k, breaks=breaks)
# Calculate the newly proposed weights based on the prepared data frame 'df' using the #'calculate_weights_new' function.
df$vector_weights_new<-calculate_weights_new(df)
# Calculate weights according to the Antoniou method using the prepared data frame 'df'.
df$vector_weights_antoniou<-calculate_weights_antoniou(df) 
```


```{r}
#Display Antonious weights
# Step 1: Extract unique values of y_cat, d, and vector_weights_antoniou
summary_table <- df %>%
  distinct(y_cat, d, vector_weights_antoniou) %>%
  rename(weight = vector_weights_antoniou)

# Step 2: Reshape the summary table to separate columns for each value of d
summary_table_wide <- summary_table %>%
  pivot_wider(names_from = d, values_from = weight, names_prefix = "weight_d", values_fill = list(weight_d0 = 0, weight_d1 = 0))

# Step 3: Display the summary table with a title
summary_table_wide %>%
  kable(caption = "Unique Antoniou's Weights by Age Category and Censoring Status")
```


```{r}
#Display new  weights
# Step 1: Extract unique values of y_cat, d, and vector_weights_antoniou
summary_table <- df %>%
  distinct(y_cat, d, vector_weights_new) %>%
  rename(weight = vector_weights_new)

# Step 2: Reshape the summary table to separate columns for each value of d
summary_table_wide <- summary_table %>%
  pivot_wider(names_from = d, values_from = weight, names_prefix = "weight_d", values_fill = list(weight_d0 = 0, weight_d1 = 0))

# Step 3: Display the summary table with a title
summary_table_wide %>%
  kable(caption = "Unique New Weights by Age Category and Censoring Status")
```


# Analysis

## Unweighted Cox regression

```{r}
fit_unweighted <- coxph(Surv(y, d==1) ~rs1321311  + cluster(famid), data =  df)
summary(fit_unweighted)
```

## Weighted cohort

```{r}
fit_wc<- try(coxph(Surv(y, d==1) ~rs1321311  + cluster(famid),weights=vector_weights_antoniou, data =  df))
```

## Generalized weighted cohort
```{r}
fit_gwc<- coxph(Surv(y, d==1) ~rs1321311  + cluster(famid),weights=vector_weights_new, data =  df)
summary(fit_gwc)  
```


## Frailty model
```{r}
fit_frailty<- emfrail(Surv(y, d==1) ~rs1321311  + cluster(famid), data =  df)
summary(fit_frailty)
```
