# Supplementary material for: A New Inverse Probability of Selection Weighted Cox Model to Deal With Outcome‐Dependent Sampling in Survival Analysis
Source: Biom J. 2025 Jun 11;67(3):e70056. doi: 10.1002/bimj.70056 (PMC12159397; doi:10.1002/bimj.70056)
Supplement: Supplementary file 1 — Supporting Information [file BIMJ-67-e70056-s001.zip › Code for Biometrical Journal ThirdCheck/Synthetic Data Analysis/SyntheticDataBreast.txt]

family	y	d	prs
RUL-079	48	0	0.721627261
RUL-013	42	0	0.430274338
RUL-043	65	0	1.049133257
RUL-044	64	1	1.33803704
RUL-087	77	1	1.184428463
RUL-173	44	1	0.711477201
AZG-003	39	0	-0.217854007
RUL-143	39	0	0.82292875
HUF-028	28	1	0.46051949
RUL-070	43	1	0.675364369
RUL-010	71	0	0.566611111
RUL-014	53	1	-0.21361806
RUL-036	74	0	0.998192116
EUR-104	46	1	1.233404614
EUR-011	45	0	-0.752234981
RUL-143	41	1	0.479753367
RUL-013	48	0	-0.528553686
EUR-135	39	1	1.048677304
GRN-007	44	1	-1.308668686
RUL-035	46	0	0.314984914
EUR-011	51	0	0.104709213
RUL-029	67	0	-0.561006761
EUR-107	47	1	0.345087253
RUL-070	46	0	-0.347718603
RUL-043	75	0	1.161998825
RUL-001	71	1	1.101299828
RUL-087	51	1	-0.13310379
RUL-095	80	1	1.044641281
EUR-111	46	1	0.677953843
RUL-012	51	1	0.765298156
EUR-104	51	1	0.256799206
GRN-008	28	1	0.311365452
HUF-028	44	1	0.313526837
RUL-043	64	0	0.938863856
RUL-043	49	1	0.93209731
RUL-138	51	1	-0.524668453
EUR-003	45	1	0.607000567
RUL-070	41	1	1.410111363
RUL-143	75	1	0.711477201
RUL-035	50	0	1.481072784
RUL-064	63	0	1.296309196
RUL-025	74	0	0.611707915
RUL-037	56	1	0.672386429
RUL-070	70	0	1.352227175
RUL-043	55	0	0.694719455
RUL-037	80	0	1.820806776
RUL-068	76	0	0.682419444
NYM-008	80	1	-1.012441822
EUR-006	80	0	1.214228531
RUL-046	32	1	-0.557248793
RUL-010	56	0	0.650181465
EUR-006	65	1	0.500991703
RUL-046	67	1	0.805366575
RUL-064	52	1	0.010170957
EUR-133	57	1	-0.622078211
RUL-010	79	0	0.585069859
RUL-032	74	0	1.648661203
EUR-100	32	1	-0.622078211
RUL-095	62	1	-0.006440073
EUR-046	46	1	-0.349783298
EUR-116	46	1	0.341061287
HUF-031	35	0	-0.816645718
EUR-113	40	1	1.942874466
EUR-117	49	0	0.521248044
RUL-012	33	1	0.311365452
RUL-012	44	0	-0.243402329
EUR-115	37	1	-0.174098288
EUR-110	57	1	1.571901929
AZG-003	26	1	0.278421755
RUL-007	67	0	0.356904608
RUL-120	38	1	0.190372787
RUL-095	46	1	1.087312097
RUL-001	71	1	0.800570955
EUR-110	47	1	0.546702132
EUR-100	71	1	0.14560417
RUL-010	56	1	0.351215758
RUL-064	60	0	0.037705445
EUR-003	35	1	0.37815695
NYM-008	57	1	-0.605398858
RUL-161	37	1	0.015702585
RUL-098	38	1	-0.193857715
RUL-122	78	1	1.327307087
RUL-056	48	0	0.303088571
RUL-010	75	0	-0.004615743
RUL-070	72	0	0.317777497
EUR-122	46	1	0.937205483
EUR-105	51	0	1.458431715
GRN-009	28	1	1.373232358
RUL-154	50	1	0.010459608
EUR-022	47	1	0.118724226
RUL-064	60	1	0.440962396
RUL-010	80	0	0.545444139
RUL-138	80	0	-0.752234981
NYM-006	45	1	0.911593105
RUL-056	36	1	0.721627261
EUR-006	75	0	1.847344294
EUR-136	44	1	-0.009917098
EUR-110	63	0	1.466399422
EUR-109	45	1	0.52856428
RUL-025	73	1	0.881048096
RUL-161	60	0	0.466412549
RUL-027	67	1	0.318630099
RUL-064	80	0	-0.009917098
RUL-115	68	1	0.673832882
EUR-107	52	1	0.224244939
RUL-010	68	1	1.152793774
EUR-059	80	1	1.733779791
EUR-110	36	0	1.022112974
RUL-012	47	1	0.017123305
RUL-032	49	0	0.82292875
RUL-002	80	0	0.445211387
RUL-010	80	0	-0.85256871
RUL-122	80	0	0.033916216
GRN-007	68	0	-0.073511202
EUR-122	44	1	0.391041354
RUL-043	54	0	-0.111598192
RUL-043	62	1	1.001129335
RUL-164	43	1	-0.374404084
HUF-031	27	1	0.699074321
RUL-079	50	0	-0.205484402
RUL-029	51	0	-0.373665763
NYM-006	32	1	0.306602562
EUR-046	59	0	-0.238293058
RUL-010	80	0	-0.270845703
NYM-008	52	1	-0.220392936
EUR-108	61	1	0.104709213
HUF-028	39	1	-0.21361806
NYM-009	38	0	0.927464172
RUL-037	52	0	1.184428463
NYM-006	44	1	0.099785926
EUR-006	73	1	0.785309959
EUR-122	42	1	0.005867795
EUR-028	42	1	0.521248044
RUL-012	45	0	0.589677571
RUL-007	65	0	0.289304979
RUL-010	75	0	0.599580303
RUL-014	69	0	1.458431715
RUL-098	45	1	-0.697327447
EUR-059	50	1	-0.454417962
RUL-025	75	0	0.266436321
RUL-144	38	1	0.231368633
RUL-010	80	1	0.868067913
RUL-013	78	0	0.379391015
RUL-095	60	0	1.586395694
RUL-079	78	0	-0.202666594
RUL-007	57	0	-0.554931275
RUL-027	75	0	0.70684338
GRN-007	48	1	0.4580552
EUR-011	45	0	0.543474317
HUF-031	46	1	-0.305952674
RUL-153	35	1	0.37815695
RUL-064	65	0	-0.046271314
RUL-068	46	0	0.674127124
RUL-037	50	1	0.716050982
EUR-107	32	1	0.699074321
RUL-070	40	0	0.93209731
EUR-136	50	1	0.012013004
RUL-044	51	0	0.345087253
RUL-043	68	1	1.016862688
RUL-098	45	0	0.153133229
RUL-154	45	1	0.620873366
RUL-138	71	1	0.005867795
RUL-068	78	1	0.280320788
RUL-036	40	1	-0.564218701
RUL-068	48	0	-0.342597257
EUR-022	40	0	-0.737030097
EUR-109	66	0	0.154505869
RUL-007	60	0	-1.012441822
RUL-143	32	0	1.421329139
EUR-116	55	0	0.190783657
EUR-006	45	1	0.706307547
RUL-143	80	0	0.911593105
RUL-037	80	0	0.469803747
NYM-009	42	1	-0.67352129
EUR-109	80	0	1.001129335
RUL-064	38	1	0.500991703
EUR-135	36	1	0.224244939
RUL-070	79	0	0.762902364
RUL-070	41	1	-0.375150988
EUR-003	47	1	1.105141546
EUR-032	77	1	0.833009078
RUL-027	79	0	-0.21361806
RUL-010	80	1	0.677953843
EUR-119	51	1	0.674127124
RUL-014	80	0	0.791288043
RUL-043	80	0	0.442331195
RUL-068	80	0	1.007423697
RUL-043	80	0	1.27425247
EUR-135	59	0	0.474334204
RUL-143	45	0	-0.451064499
RUL-043	65	1	1.410111363
GRN-014	42	1	1.373232358
RUL-043	80	1	0.59337795
RUL-010	74	0	0.027832606
EUR-133	53	1	-0.373224851
RUL-002	52	0	-0.554931275
EUR-135	38	1	0.626215305
RUL-115	55	1	0.309597594
RUL-002	61	0	0.06931813
RUL-144	51	1	0.104709213
EUR-116	69	1	-0.622078211
RUL-068	57	1	-0.278343886
RUL-068	80	0	0.099785926
RUL-064	41	0	1.139218839
RUL-173	56	1	0.530200165
EUR-006	70	0	0.26150259
RUL-070	50	1	0.405388684
EUR-110	60	1	0.927464172
GRN-006	39	1	0.217162569
RUL-037	54	0	0.018041108
EUR-109	43	1	0.130210708
RUL-010	61	0	0.724424996
EUR-117	76	1	0.554455186
EUR-109	67	0	1.108460748
EUR-116	60	1	0.126727698
RUL-095	56	0	0.637495372
RUL-122	72	1	0.945399758
RUL-068	58	0	-0.210272612
EUR-115	46	1	0.012013004
RUL-043	65	1	2.033615263
EUR-108	46	1	-0.613368509
RUL-037	80	0	0.543474317
RUL-007	53	0	0.3549796
RUL-046	69	1	0.843237536
RUL-010	80	0	0.442331195
NYM-006	41	1	-0.292328686
EUR-116	47	1	0.543474317
RUL-013	47	1	0.3549796
NYM-009	29	1	0.458216612
RUL-012	28	1	0.677953843
RUL-007	80	0	-0.040529244
RUL-007	80	1	0.247369854
AZG-003	36	1	0.754952299
RUL-007	80	0	0.217162569
NYM-016	54	1	0.891762509
EUR-006	58	0	0.540290498
EUR-119	49	1	0.938863856
GRN-006	66	1	1.206558977
EUR-110	72	1	0.807914286
RUL-007	66	0	0.306602562
RUL-098	55	1	0.162588117
RUL-064	55	0	0.14560417
EUR-046	56	0	0.238944953
RUL-087	60	1	0.807829508
EUR-041	67	1	1.847344294
RUL-029	62	0	-0.56538949
EUR-116	80	0	-0.174098288
RUL-087	52	1	0.749478055
EUR-006	64	0	0.938863856
RUL-164	65	1	0.951325572
RUL-064	60	0	0.343953182
NYM-014	64	1	0.224244939
EUR-109	48	0	0.637495372
RUL-010	58	1	-0.174098288
RUL-032	60	0	1.233404614
RUL-013	62	0	0.301895416
RUL-120	56	1	-0.094661093
RUL-010	45	0	-0.092724494
RUL-159	47	1	0.148063651
NYM-016	46	1	0.033916216
RUL-138	80	0	-0.613368509
RUL-001	65	0	0.033916216
RUL-044	49	0	1.016862688
RUL-157	71	1	0.123503147
RUL-064	47	1	0.14560417
RUL-037	65	0	-0.531727367
WNN-001	65	1	-0.341898637
RUL-143	51	0	1.571901929
EUR-111	64	0	1.022112974
RUL-010	80	0	0.566611111
NYM-017	28	1	0.015702585
EUR-122	51	1	0.282120764
EUR-105	50	1	0.516515907
RUL-154	71	1	0.807459441
RUL-098	47	1	-0.816645718
GRN-008	54	1	1.105200133
RUL-046	49	1	0.296458582
EUR-003	38	0	0.807829508
AZG-003	45	1	0.037705445
RUL-070	69	1	0.537532121
RUL-044	41	1	0.341061287
RUL-152	36	1	-0.038408881
RUL-138	56	1	0.156488019
RUL-138	64	1	0.126727698
RUL-043	57	0	0.501364904
RUL-146	79	1	-0.355212638
EUR-133	64	1	0.442331195
RUL-150	42	1	2.033615263
RUL-029	52	1	0.010459608
GRN-007	51	1	-0.256724916
EUR-127	71	1	0.875917041
EUR-111	42	1	0.284432359
GRN-006	42	1	2.033615263
RUL-044	41	0	0.318630099
RUL-044	42	0	0.282120764
EUR-136	38	1	-0.422961127
HUF-028	41	1	1.366461195
RUL-056	35	1	-0.069246771
EUR-120	42	1	-0.351279937
GRN-006	58	1	1.873237858
GRN-009	34	1	1.847344294
RUL-120	53	1	1.178292867
EUR-100	50	1	0.847093172
RUL-032	49	1	0.351215758
RUL-029	51	0	0.123503147
RUL-001	73	0	0.445211387
EUR-046	60	1	-0.243402329
RUL-143	46	1	1.206558977
RUL-002	50	1	0.28913289
RUL-037	49	0	-0.239090471
RUL-029	66	0	-1.308668686
RUL-007	73	0	0.012013004
RUL-037	53	0	0.706307547
RUL-087	62	0	0.231368633
EUR-011	45	0	0.765298156
RUL-070	67	0	0.979555794
RUL-025	80	1	0.504607176
EUR-136	56	1	0.540290498
RUL-013	53	1	0.018041108
GRN-013	56	1	0.546702132
NYM-006	43	1	0.321762788
EUR-028	49	0	0.162588117
EUR-028	80	0	0.645155878
RUL-037	73	1	-0.351279937
RUL-152	46	1	0.672386429
RUL-143	40	0	0.351215758
NYM-014	73	1	0.847093172
RUL-010	80	0	-0.271883171
RUL-143	47	1	-0.404399785
RUL-012	36	1	1.327307087
RUL-007	80	1	-0.228207696
EUR-122	37	1	0.169675822
RUL-144	36	1	0.569342446
EUR-110	41	0	0.68606256
EUR-125	46	1	1.448248735
EUR-011	80	0	0.039366577
RUL-013	50	1	0.626215305
RUL-079	60	1	-0.289024093
RUL-144	37	1	0.798628124
RUL-115	78	1	1.327307087
RUL-007	58	1	-0.036099381
NYM-017	42	1	-0.331238019
RUL-027	51	0	-0.540033424
RUL-098	78	1	-0.16466686
EUR-006	41	1	1.548384018
RUL-037	40	0	0.94175678
RUL-070	53	0	-0.069246771
RUL-032	37	0	0.099785926
RUL-064	36	1	0.637495372
EUR-118	38	0	-0.202666594
EUR-108	65	1	0.566611111
EUR-108	62	0	-0.669804189
EUR-006	62	1	1.250540317
RUL-173	80	0	0.540290498
RUL-037	72	0	1.184428463
RUL-070	37	1	-0.006440073
WNN-001	80	1	-0.342597257
EUR-149	46	1	-0.622060039
EUR-110	67	0	1.049133257
RUL-064	52	0	0.935595365
NYM-008	80	1	-0.18127524
RUL-095	47	1	1.105200133
EUR-059	53	1	1.373232358
RUL-001	80	0	0.050020838
RUL-087	60	0	0.242350444
RUL-032	33	0	1.184428463
RUL-068	79	0	1.074511935
EUR-011	59	0	0.458216612
RUL-013	46	0	1.221713911
EUR-107	26	1	-1.012441822
RUL-157	71	1	1.481072784
EUR-022	56	1	0.190783657
RUL-055	33	1	0.007845577
EUR-046	48	1	0.673832882
RUL-010	67	0	-0.156020944
RUL-095	44	0	-0.328739004
RUL-159	60	1	0.334569785
EUR-120	45	1	0.721627261
GRN-013	80	0	-0.240845246
EUR-117	54	0	0.500991703
RUL-115	49	1	-0.038408881
RUL-001	47	1	1.139218839
EUR-041	79	0	1.778496431
EUR-120	65	0	0.480813161
RUL-064	45	0	0.037705445
EUR-149	35	1	-0.57181493
EUR-119	48	1	0.513022525
RUL-070	49	0	-0.21361806
RUL-027	80	0	1.618684525
RUL-095	78	1	1.596724058
RUL-044	68	0	1.458431715
RUL-027	80	0	-0.722570385
RUL-002	71	0	0.534450801
RUL-014	50	0	0.694719455
NYM-008	39	1	0.561958113
RUL-036	52	1	0.626215305
RUL-044	80	0	1.106981136
HUF-028	41	1	0.540290498
RUL-095	39	0	0.371985962
EUR-113	41	1	1.366461195
RUL-037	64	0	0.716050982
EUR-103	33	1	-0.561006761
RUL-068	80	0	0.147416495
RUL-025	74	0	0.578206364
EUR-028	80	0	0.833009078
RUL-068	65	0	0.626215305
GRN-011	36	0	0.875917041
GRN-013	80	1	0.721627261
RUL-007	75	0	0.314962361
EUR-120	69	1	1.309503558
RUL-087	68	1	0.345087253
EUR-107	57	0	0.501364904
RUL-013	67	1	0.619030715
RUL-173	45	1	0.106179779
EUR-115	45	1	0.216974151
RUL-095	53	1	1.184428463
RUL-013	60	0	0.868473301
HUF-031	34	1	0.988114033
AZG-003	35	0	-0.238293058
EUR-011	40	0	0.700734947
RUL-036	62	1	0.558519683
RUL-098	49	1	-0.161563469
GRN-013	44	1	0.620873366
RUL-143	68	1	1.873237858
GRN-012	42	1	0.781394052
EUR-059	64	0	1.086659211
RUL-157	55	1	1.101299828
RUL-037	80	0	-0.605398858
RUL-046	50	1	0.474334204
RUL-007	49	0	0.141685738
RUL-064	63	0	-0.422961127
EUR-107	32	1	0.142574943
EUR-116	48	1	1.101299828
RUL-001	49	0	0.762902364
RUL-025	80	0	0.046801553
RUL-035	80	0	1.296309196
GRN-011	49	1	1.232190037
GRN-013	62	1	0.072579754
EUR-116	60	1	-0.331238019
RUL-043	60	0	0.647928399
RUL-014	62	0	0.450385242
NYM-009	44	1	0.40319877
EUR-109	43	0	0.235057582
EUR-117	80	1	0.672386429
EUR-135	52	1	0.074017454
RUL-064	36	1	1.007423697
EUR-001	41	0	-0.540033424
EUR-028	56	0	-0.564218701
RUL-157	49	1	0.314984914
RUL-144	33	1	0.680667425
RUL-036	41	0	-0.156020944
EUR-108	38	1	-0.422961127
RUL-152	41	1	0.106179779
EUR-119	42	1	-0.205484402
RUL-037	71	0	0.240822732
RUL-037	63	0	-0.005969213
EUR-041	38	1	0.240822732
RUL-087	75	1	0.113974119
EUR-118	44	1	-0.56750782
RUL-064	36	0	-0.110782706
RUL-154	51	1	0.015702585
EUR-115	73	1	0.450385242
EUR-028	47	0	-0.006440073
RUL-115	57	0	0.325018051
RUL-115	52	1	0.891762509
RUL-013	50	1	0.296458582
RUL-027	50	1	0.70684338
RUL-007	56	1	0.518170986
RUL-070	44	0	-0.216187528
RUL-012	39	1	1.074511935
RUL-027	58	0	0.979555794
EUR-136	57	1	0.59337795
GRN-011	52	1	1.164086275
HUF-028	41	1	0.70684338
EUR-116	47	1	0.08279583
RUL-144	28	1	-0.078514904
RUL-010	46	0	-0.057319792
EUR-104	57	1	0.772627027
RUL-095	49	1	0.611707915
RUL-143	55	0	0.3466657
RUL-070	77	0	0.14560417
EUR-111	80	0	0.256799206
RUL-144	38	1	0.611707915
RUL-144	45	0	0.301895416
NYM-014	50	1	0.3236483
EUR-115	67	1	0.925734743
EUR-103	65	1	-0.325093603
EUR-046	39	0	-0.214409061
GRN-010	64	1	0.025213105
RUL-029	50	0	-0.622060039
RUL-013	46	0	0.469803747
HUF-028	35	1	0.466412549
GRN-013	40	0	0.554455186
RUL-001	77	1	0.129042824
RUL-143	48	1	0.238944953
RUL-013	42	1	0.785309959
RUL-002	80	0	1.105200133
NYM-006	78	1	0.426892835
RUL-002	79	0	-0.024855198
EUR-046	47	1	0.027832606
EUR-105	46	1	0.294800738
RUL-064	50	1	0.576619208
RUL-143	39	1	0.426519618
RUL-064	42	1	0.217162569
RUL-056	41	1	0.379391015
RUL-037	56	0	0.325018051
RUL-173	65	1	1.141441753
EUR-022	45	1	-0.289024093
RUL-046	52	1	1.250540317
RUL-044	46	0	-0.063488626
RUL-068	68	0	-0.85256871
NYM-006	70	1	-0.479754857
EUR-111	80	1	0.762902364
NYM-006	56	1	0.296458582
EUR-119	61	1	-0.373224851
EUR-111	74	1	1.410111363
RUL-159	50	1	-0.211698097
RUL-029	55	1	-0.256724916
RUL-140	41	1	1.847344294
RUL-043	80	0	0.27198287
RUL-070	28	1	0.454406594
RUL-002	64	0	0.545444139
RUL-064	49	0	1.105771045
EUR-127	46	1	0.800570955
RUL-013	53	1	1.567965674
RUL-001	48	1	0.945399758
RUL-070	43	0	0.500991703
RUL-012	41	0	1.214228531
RUL-070	51	1	0.721627261
RUL-161	80	0	1.352227175
RUL-025	80	0	0.018041108
GRN-007	49	1	-0.064140666
NYM-017	70	1	1.155006512
RUL-068	77	0	0.426519618
RUL-098	46	1	0.314962361
RUL-157	57	1	1.603772639
RUL-043	61	0	0.343953182
RUL-035	78	0	1.233404614
RUL-032	56	0	1.104660827
RUL-143	51	0	-0.342597257
RUL-037	44	1	1.086659211
RUL-070	80	0	-0.24890255
NYM-008	45	1	-1.18457804
RUL-035	57	1	1.603772639
EUR-028	80	0	-0.793085009
RUL-140	35	1	0.786683736
EUR-117	57	0	0.168755536
RUL-002	56	1	0.988114033
EUR-003	54	1	1.33803704
RUL-143	50	0	0.282120764
RUL-001	48	1	-0.67352129
RUL-012	56	1	0.282120764
RUL-087	54	0	-0.589175785
RUL-010	68	0	0.317777497
RUL-199	66	1	0.772627027
RUL-079	65	1	0.732133073
RUL-012	45	1	0.561958113
RUL-115	39	1	0.227483087
EUR-059	73	0	0.68606256
NYM-017	52	0	0.530200165
EUR-127	45	1	1.586395694
RUL-070	45	0	0.486155796
EUR-032	71	1	-0.351279937
EUR-006	80	0	1.233404614
EUR-107	52	1	-0.589175785
EUR-105	41	1	0.772627027
RUL-064	53	0	0.762902364
EUR-100	60	1	0.694719455
RUL-043	80	0	0.751670635
GRN-010	68	1	-0.422961127
RUL-010	80	0	0.884537809
RUL-025	68	1	1.586395694
RUL-046	80	1	1.661113473
RUL-013	60	0	0.759849922
EUR-136	41	0	0.95827538
RUL-079	67	1	0.426904233
EUR-103	52	1	0.518170986
RUL-036	47	1	0.309597594
EUR-110	40	1	0.95827538
