# Supplementary material for: A New Inverse Probability of Selection Weighted Cox Model to Deal With Outcome‐Dependent Sampling in Survival Analysis
Source: Biom J. 2025 Jun 11;67(3):e70056. doi: 10.1002/bimj.70056 (PMC12159397; doi:10.1002/bimj.70056)
Supplement: Supplementary file 1 — Supporting Information [file BIMJ-67-e70056-s001.zip › Code for Biometrical Journal ThirdCheck/Synthetic Data Analysis/SyntheticDataPMS2.txt]

famid	y	d	rs1321311
91261	41	1	0
20103267	51	0	1
76181	25.1	0	1
51461	33	0	0
88824	30	0	0
86085	75	0	1
70759	52	0	1
45880	31	0	0
53431	57	0	0
51461	46	1	0
1733	75	0	0
74055	28	0	1
101224	25.1	0	1
64520	57	0	0
69902	67	0	0
80383	26	0	0
88824	67	0	0
114867	35	0	0
20103267	53	0	1
120750	61	1	1
80691	48	1	1
89195	26	0	0
20091028	69	0	1
91261	73	0	0
102799	25.1	1	1
94960	65	0	0
87709	52	1	1
114867	38	0	0
99718	75	0	1
96150	75	0	0
86404	67	1	1
95531	31	1	1
101224	36	0	1
116887	32	0	1
20091028	46	0	1
102799	26	0	1
1	45	0	0
79635	25.1	0	1
80383	44	1	0
69902	71	0	0
91093	32	0	0
64059	57	0	0
101224	51	0	0
92236	67	1	1
92025	63	0	0
67431	60	1	0
61764	69	0	1
51461	59	0	0
1203618	39	1	0
54597	53	0	0
51461	73	0	0
127867	35	0	0
118602	40	1	0
116184	40	1	1
45880	52	0	0
99718	56	0	1
20112461	68	1	1
92469	33	1	0
50067	44	0	0
52210	36	0	0
65926	72	0	0
116184	51	1	1
1302360	75	1	0
74055	55	0	1
53431	30	0	1
92469	30	1	0
83370	53	1	1
1733	75	1	0
74055	34	0	1
91666(/81767)	51	0	0
88824	48	1	0
99718	56	0	1
99718	57	1	0
115015	35	0	0
64886	35	0	0
1	67	1	0
70280	61	1	0
99718	30	0	0
96150	57	0	0
99718	47	1	0
101224	69	0	1
91924	67	0	0
70532	37	1	1
114532	59	0	0
116184	54	0	1
54597	72	0	0
88824	52	1	0
1308955	26	0	0
1308955	44	1	0
65926	47	0	0
101224	72	0	0
83370	55	1	1
64520	51	0	0
69082	34	1	0
96150	32	0	0
66603	30	1	0
64059	48	0	0
80691	43	0	0
89195	25.1	0	0
19973285	35	1	1
52210	73	0	1
55175	49	0	0
71477	44	0	0
51461	63	0	0
91924	56	0	0
850	65	1	0
82035	75	1	1
51461	55	0	0
101766	56	0	1
91924	43	0	0
62848	63	0	1
89944	65	1	0
91924	67	0	0
70759	41	0	1
1	64	1	1
70280	59	1	0
99718	57	0	0
52878	33	1	0
74055	49	1	1
67465	75	1	1
91666(/81767)	25.1	0	1
66603	38	0	1
20103267	63	1	1
71477	26	0	0
92025	72	0	0
89944	37	1	0
1300349	75	0	0
1300349	59	0	0
60067	30	1	1
96150	49	0	0
101224	35	0	1
133989	69	1	1
94960	75	0	0
91924	63	0	1
70759	49	0	0
89944	26	1	0
92236	61	1	1
88824	35	0	0
89944	67	0	0
86085	61	0	0
101224	54	0	0
76181	64	0	0
66603	39	0	0
51461	36	0	0
74055	57	0	1
1308955	26	0	0
94918	36	1	0
64886	26	0	1
83370	26	1	1
101224	57	0	1
1302360	65	0	0
66534	71	0	0
91666(/81767)	37	0	0
101224	57	0	0
133989	61	0	1
86404	53	1	1
53431	46	0	0
55175	43	1	0
70759	71	0	0
1	51	0	1
96150	59	0	0
64886	36	0	1
20091028	47	0	0
114532	59	0	0
71477	51	0	0
101766	38	1	1
78439	67	0	0
101224	63	0	0
101224	59	0	0
99718	56	0	1
101224	47	1	1
99718	28	0	0
60067	51	0	0
20080292	41	0	0
101224	57	0	1
114867	26	0	0
88824	47	0	0
66603	26	0	1
70280	63	0	0
850	43	0	1
92236	56	0	1
92469	44	0	1
51461	61	0	1
83497	67	1	0
114867	50	0	0
86404	72	1	1
101224	59	0	0
64886	30	0	1
103371	26	1	0
20080292	27	0	1
66603	47	0	1
